# Supplementary material for: The Anti-colitis Effect of Schisandra chinensis Polysaccharide Is Associated With the Regulation of the Composition and Metabolism of Gut Microbiota
Source: Front Cell Infect Microbiol. 2020 Oct 21;10:519479. doi: 10.3389/fcimb.2020.519479 (PMC7609416; doi:10.3389/fcimb.2020.519479)
Supplement: Supplementary file 1 [file Table_1.XLSX]

## Sheet: 总
	acetic_acid	propionic_acid	isobutyric_acid	butyric_acid	isovaleric_acid	valeric_acid
M1	2.70511	0.291448	0.0169726	0.117614	0.0277386	0.0155848
M2	2.80579	0.324709	0.0135294	0.146357	0.0212016	0.0188495
M3_190814234846	0.855382	0.191503	0.00797146	0.0737698	0.0110282	0.0129059
M4	2.89022	0.4113	0.0235681	0.134542	0.0301249	0.0180053
M5	1.69816	0.28546	0.012279	0.0921743	0.0186049	0.0131769
M6	1.04444	0.140641	0.00650214	0.0482448	0.00724546	0.013427
NC1_190814185409	1.70289	0.361958	0.0265347	0.239938	0.0298323	0.0241293
NC2	2.14122	0.402495	0.0337455	0.310679	0.0300223	0.0320246
NC3	3.3528	0.559651	0.0434938	0.568913	0.0417589	0.0538006
NC4	2.60321	0.497375	0.0343522	0.429165	0.0343936	0.0440422
NC5	1.3806	0.306148	0.0243323	0.170076	0.0243215	0.0187767
NC6	0.885972	0.182809	0.0190703	0.147286	0.0176036	0.0149071
SASP1	2.61498	0.512484	0.0451248	0.11231	0.0276096	0.0292663
SASP2	2.84219	0.597774	0.0365449	0.181906	0.0287065	0.0435573
SASP3	2.14267	0.351068	0.020724	0.115646	0.0173076	0.0173669
SASP4	1.93119	0.361768	0.0233313	0.148253	0.0181996	0.0270003
SASP5	2.5647	0.563428	0.0366303	0.160659	0.0329037	0.0495135
SASP6	2.25124	0.410522	0.0446945	0.193598	0.0359303	0.0479072
SCP1	6.34965	2.88431	0.128949	0.419682	0.0891072	0.108903
SCP2	5.41177	1.08275	0.0370822	0.454642	0.0449897	0.0520715
SCP3	4.97894	1.00737	0.0342237	0.44456	0.0412224	0.0596631
SCP4	5.69942	1.3965	0.0785468	0.576748	0.0731435	0.0600754
SCP5	4.9657	1.09609	0.0508469	0.381407	0.0450473	0.0500731
SCP6	3.17274	0.813072	0.0342798	0.228161	0.030117	0.0397284

## Sheet: acetic_acid
No.	NC	DSS	SASP	SCP
1	13.6231	21.6408	20.9198	50.7972	mg/g
2	17.1298	22.4463	22.7375	43.2941
3	26.8224	6.84305	17.1414	39.8315
4	20.8257	23.1218	15.4495	45.5953
5	11.0448	13.5853	20.5176	39.7256
6	7.08778	8.3555	18.0099	25.3819
		DSS vs NC	SASP vs DSS	SCP vs DSS
	p value	0.983211	0.352439	0.000319755

## Sheet: propionic_acid
No.	NC	DSS	SASP	SCP
1	2.89566	2.33158	4.09987	23.0745	mg/g
2	3.21996	2.59767	4.78219	8.66201
3	4.47721	1.53203	2.80854	8.05898
4	3.979	3.2904	2.89415	11.172
5	2.44919	2.28368	4.50743	8.76872
6	1.46247	1.12513	3.28417	6.50458
		DSS vs NC	SASP vs DSS	SCP vs DSS
	p value	0.132472	0.00824972	0.00541835

## Sheet: isobutyric_acid
No.	NC	DSS	SASP	SCP
1	0.212277	0.13578	0.360998	1.03159	mg/g
2	0.269964	0.108235	0.29236	0.296657
3	0.34795	0.0637717	0.165792	0.273789
4	0.274818	0.188545	0.18665	0.628374
5	0.194659	0.0982316	0.293042	0.406775
6	0.152563	0.0520171	0.357556	0.274239
		DSS vs NC	SASP vs DSS	SCP vs DSS
	p value	0.003257	0.00168486	0.0124518

## Sheet: butyric_acid
No.	NC	DSS	SASP	SCP
1	1.9195	0.940912	0.898483	3.35746	mg/g
2	2.48543	1.17086	1.45525	3.63714
3	4.5513	0.590158	0.925169	3.55648
4	3.43332	1.07634	1.18602	4.61399
5	1.36061	0.737395	1.28527	3.05126
6	1.17828	0.385958	1.54879	1.82529
		DSS vs NC	SASP vs DSS	SCP vs DSS
	p value	0.0119193	0.0353958	7.32275e-05

## Sheet: isovaleric_acid
No.	NC	DSS	SASP	SCP
1	0.238659	0.221908	0.220877	0.712858	mg/g
2	0.240178	0.169612	0.229652	0.359918
3	0.334071	0.0882256	0.13846	0.329779
4	0.275149	0.240999	0.145597	0.585148
5	0.194572	0.148839	0.26323	0.360379
6	0.140829	0.0579637	0.287442	0.240936
		DSS vs NC	SASP vs DSS	SCP vs DSS
	p value	0.0655436	0.15264	0.00553425

## Sheet: valeric_acid
No.	NC	DSS	SASP	SCP
1	0.193034	0.124678	0.23413	0.871221	mg/g
2	0.256197	0.150796	0.348458	0.416572
3	0.430405	0.103247	0.138935	0.477305
4	0.352338	0.144042	0.216003	0.480604
5	0.150213	0.105415	0.396108	0.400585
6	0.119256	0.107416	0.383258	0.317827
		DSS vs NC	SASP vs DSS	SCP vs DSS
	p value	0.0291553	0.00374264	0.000895826

## Sheet: standard curve
SCFA	Y	X
acetic_acid	8.1811	-0.0844
propionic_acid	5.0524	0.861
isobutyric_acid	26.095	0.1417
butyric_acid	46.665	-0.3834
isovaleric_acid	22.997	0.0147
valeric_acid	41.499	0.0061
