# Supplementary material for: The Anti-colitis Effect of Schisandra chinensis Polysaccharide Is Associated With the Regulation of the Composition and Metabolism of Gut Microbiota
Source: Front Cell Infect Microbiol. 2020 Oct 21;10:519479. doi: 10.3389/fcimb.2020.519479 (PMC7609416; doi:10.3389/fcimb.2020.519479)
Supplement: Supplementary file 3 [file Data_Sheet_1.CSV]

Domain	Kingdom	Phylum	Class	Order	Family	Genus	Species	OTU	M_1	M_3	M_4	M_5	M_6	NC_1	NC_2	NC_3	NC_4	NC_5	NC_6	NC_7	NC_8	SCP_2	SCP_3	SCP_4	SCP_5	SCP_7	SCP_8	SUM
d__Bacteria	k__norank	p__Firmicutes	c__Clostridia	o__Clostridiales	f__Ruminococcaceae	g__norank_f__Ruminococcaceae	s__[Clostridium]_leptum_g__norank	OTU376	13	2	4	1	26	4	0	4	13	22	7	9	16	0	1	15	4	0	24	165
d__Bacteria	k__norank	p__Actinobacteria	c__Actinobacteria	o__Coriobacteriales	f__Coriobacteriaceae	g__Gordonibacter	s__uncultured_bacterium_g__Gordonibacter	OTU639	9	9	1	24	1	0	5	61	43	9	21	10	61	0	0	0	0	0	0	254
d__Bacteria	k__norank	p__Firmicutes	c__Erysipelotrichia	o__Erysipelotrichales	f__Erysipelotrichaceae	g__Erysipelatoclostridium	s__uncultured_bacterium_g__Erysipelatoclostridium	OTU687	3	0	0	8	300	5	4	5	27	39	2	1	9	1	0	142	133	0	1	680
d__Bacteria	k__norank	p__Firmicutes	c__Clostridia	o__Clostridiales	f__Ruminococcaceae	g__Ruminococcaceae_UCG-014	s__uncultured_rumen_bacterium_g__Ruminococcaceae_UCG-014	OTU93	6	48	57	5	72	53	42	19	123	54	23	143	28	0	1	0	0	0	46	720
d__Bacteria	k__norank	p__Firmicutes	c__unclassified_p__Firmicutes	o__unclassified_p__Firmicutes	f__unclassified_p__Firmicutes	g__unclassified_p__Firmicutes	s__unclassified_p__Firmicutes	OTU456	2	4	0	0	0	18	3	9	4	0	6	1	1	4	0	0	0	0	1	53
d__Bacteria	k__norank	p__Firmicutes	c__Clostridia	o__Clostridiales	f__Ruminococcaceae	g__Oscillibacter	s__uncultured_bacterium_g__Oscillibacter	OTU156	0	1	0	0	0	0	0	8	3	13	0	2	8	1	0	0	0	0	0	36
d__Bacteria	k__norank	p__Firmicutes	c__Clostridia	o__Clostridiales	f__Lachnospiraceae	g__unclassified_f__Lachnospiraceae	s__unclassified_f__Lachnospiraceae	OTU260	0	0	0	0	0	0	21	90	9	0	18	10	8	0	0	0	0	0	0	156
d__Bacteria	k__norank	p__Bacteroidetes	c__Bacteroidia	o__Bacteroidales	f__Prevotellaceae	g__Alloprevotella	s__uncultured_Bacteroidales_bacterium_g__Alloprevotella	OTU658	0	0	0	0	13	1	27	163	22	784	23	16	127	342	508	258	527	540	475	3826
d__Bacteria	k__norank	p__Firmicutes	c__Clostridia	o__Clostridiales	f__Lachnospiraceae	g__Lachnospiraceae_NK4A136_group	s__unclassified_g__Lachnospiraceae_NK4A136_group	OTU39	187	2929	14	107	73	283	90	1445	2562	139	94	359	1202	46	5	5	0	0	53	9593
d__Bacteria	k__norank	p__Firmicutes	c__Clostridia	o__Clostridiales	f__Peptococcaceae	g__norank_f__Peptococcaceae	s__unclassified_g__norank_f__Peptococcaceae	OTU26	8	63	6	6	2	4	0	5	2	6	0	0	22	1	1	0	0	0	7	133
d__Bacteria	k__norank	p__Firmicutes	c__Erysipelotrichia	o__Erysipelotrichales	f__Erysipelotrichaceae	g__norank_f__Erysipelotrichaceae	s__unclassified_g__norank_f__Erysipelotrichaceae	OTU46	2	1	2	2	1	6	0	2	13	7	1	2	2	2	0	0	0	0	4	47
d__Bacteria	k__norank	p__Bacteroidetes	c__Bacteroidia	o__Bacteroidales	f__Bacteroidales_S24-7_group	g__norank_f__Bacteroidales_S24-7_group	s__uncultured_Bacteroidales_bacterium_g__norank_f__Bacteroidales_S24-7_group	OTU343	0	0	0	0	1	0	0	0	0	0	0	0	0	0	7	101	3	57	7	176
d__Bacteria	k__norank	p__Firmicutes	c__Bacilli	o__Lactobacillales	f__Lactobacillaceae	g__Lactobacillus	s__unclassified_g__Lactobacillus	OTU359	18	0	35	5	1	7	49	0	0	0	15	0	0	0	0	8	2	1	125	266
d__Bacteria	k__norank	p__Bacteroidetes	c__Bacteroidia	o__Bacteroidales	f__Bacteroidales_S24-7_group	g__norank_f__Bacteroidales_S24-7_group	s__uncultured_bacterium_g__norank_f__Bacteroidales_S24-7_group	OTU536	0	0	0	0	0	0	0	0	1	2	1	0	0	0	16	52	0	50	33	155
d__Bacteria	k__norank	p__Bacteroidetes	c__Bacteroidia	o__Bacteroidales	f__Bacteroidales_S24-7_group	g__norank_f__Bacteroidales_S24-7_group	s__uncultured_bacterium_g__norank_f__Bacteroidales_S24-7_group	OTU538	0	0	0	0	0	0	1	3	0	2	2	0	0	0	37	1	0	4	23	73
d__Bacteria	k__norank	p__Firmicutes	c__Bacilli	o__Lactobacillales	f__Lactobacillaceae	g__Lactobacillus	s__unclassified_g__Lactobacillus	OTU454	286	56	950	253	258	549	536	48	8	5	831	345	56	1261	1236	303	1069	327	496	8873
d__Bacteria	k__norank	p__Bacteroidetes	c__Bacteroidia	o__Bacteroidales	f__Bacteroidales_S24-7_group	g__norank_f__Bacteroidales_S24-7_group	s__uncultured_bacterium_g__norank_f__Bacteroidales_S24-7_group	OTU433	16	3	2	11	18	0	5	122	131	362	10	10	147	11	29	287	232	78	13	1487
d__Bacteria	k__norank	p__Actinobacteria	c__Actinobacteria	o__Coriobacteriales	f__Coriobacteriaceae	g__Enterorhabdus	s__uncultured_bacterium_g__Enterorhabdus	OTU438	2	74	7	32	1	7	2	9	19	3	3	5	40	3	5	38	1	0	5	256
d__Bacteria	k__norank	p__Actinobacteria	c__Actinobacteria	o__Micrococcales	f__Microbacteriaceae	g__Microbacterium	s__Microbacterium_kitamiense	OTU665	5	3	3	1	0	10	5	4	1	2	2	2	1	3	5	2	1	3	11	64
d__Bacteria	k__norank	p__Firmicutes	c__Clostridia	o__Clostridiales	f__Ruminococcaceae	g__Ruminiclostridium_6	s__uncultured_bacterium_g__Ruminiclostridium_6	OTU136	0	0	0	3	0	2	9	37	17	3	28	5	83	0	0	0	0	0	24	211
d__Bacteria	k__norank	p__Firmicutes	c__Clostridia	o__Clostridiales	f__Lachnospiraceae	g__unclassified_f__Lachnospiraceae	s__unclassified_f__Lachnospiraceae	OTU135	0	0	0	0	0	0	23	5	43	49	5	50	200	0	0	0	0	0	0	375
d__Bacteria	k__norank	p__Firmicutes	c__Clostridia	o__Clostridiales	f__Lachnospiraceae	g__unclassified_f__Lachnospiraceae	s__unclassified_f__Lachnospiraceae	OTU130	0	0	0	0	2	1	21	0	13	3	25	13	0	2	0	0	0	0	0	80
d__Bacteria	k__norank	p__Firmicutes	c__Clostridia	o__Clostridiales	f__Lachnospiraceae	g__Lachnospiraceae_NK4A136_group	s__unclassified_g__Lachnospiraceae_NK4A136_group	OTU562	0	6	0	0	0	7	0	9	1	0	1	0	0	0	0	0	0	0	0	24
d__Bacteria	k__norank	p__Proteobacteria	c__Gammaproteobacteria	o__Enterobacteriales	f__Enterobacteriaceae	g__Pantoea	s__Erwinia_gerundensis	OTU469	13	0	0	1	0	5	7	0	0	0	14	0	0	0	0	0	0	0	3	43
d__Bacteria	k__norank	p__Firmicutes	c__Clostridia	o__Clostridiales	f__Ruminococcaceae	g__Ruminococcaceae_UCG-010	s__uncultured_bacterium_g__Ruminococcaceae_UCG-010	OTU594	8	3	6	4	18	0	0	0	0	4	0	0	1	0	0	0	0	0	2	46
d__Bacteria	k__norank	p__Firmicutes	c__Bacilli	o__Lactobacillales	f__Lactobacillaceae	g__Lactobacillus	s__unclassified_g__Lactobacillus	OTU70	0	21	26	99	1	0	0	0	0	0	0	0	0	0	0	0	0	0	0	147
d__Bacteria	k__norank	p__Firmicutes	c__Bacilli	o__Lactobacillales	f__Lactobacillaceae	g__Lactobacillus	s__unclassified_g__Lactobacillus	OTU74	0	7	4	62	1	0	0	0	0	0	0	0	0	4	5	1	0	0	1	85
d__Bacteria	k__norank	p__Firmicutes	c__Bacilli	o__Lactobacillales	f__Lactobacillaceae	g__Lactobacillus	s__unclassified_g__Lactobacillus	OTU78	59	50	76	5	91	0	1	0	0	0	0	0	0	0	8	47	3	2	0	342
d__Bacteria	k__norank	p__Firmicutes	c__Erysipelotrichia	o__Erysipelotrichales	f__Erysipelotrichaceae	g__Turicibacter	s__Turicibacter_sp._LA61	OTU77	11	19	21	1	77	0	0	0	0	0	0	0	0	0	1	6	0	0	0	136
d__Bacteria	k__norank	p__Bacteroidetes	c__Bacteroidia	o__Bacteroidales	f__Bacteroidales_S24-7_group	g__norank_f__Bacteroidales_S24-7_group	s__uncultured_bacterium_g__norank_f__Bacteroidales_S24-7_group	OTU546	481	327	723	94	176	7	70	87	185	43	58	20	107	20	137	789	458	38	452	4272
d__Bacteria	k__norank	p__Bacteroidetes	c__Bacteroidia	o__Bacteroidales	f__Bacteroidales_S24-7_group	g__norank_f__Bacteroidales_S24-7_group	s__uncultured_bacterium_g__norank_f__Bacteroidales_S24-7_group	OTU628	0	0	0	0	0	0	0	5	5	16	4	2	4	0	5	0	4	0	0	45
d__Bacteria	k__norank	p__Actinobacteria	c__Actinobacteria	o__Coriobacteriales	f__Coriobacteriaceae	g__Enterorhabdus	s__uncultured_bacterium_g__Enterorhabdus	OTU650	5	32	2	25	0	0	1	2	1	0	0	0	8	2	0	0	0	0	0	78
d__Bacteria	k__norank	p__Proteobacteria	c__Gammaproteobacteria	o__Pseudomonadales	f__Pseudomonadaceae	g__Pseudomonas	s__Pseudomonas_brenneri	OTU300	167	67	119	26	31	204	243	553	505	384	141	341	347	76	45	62	37	94	399	3841
d__Bacteria	k__norank	p__Firmicutes	c__Clostridia	o__Clostridiales	f__Ruminococcaceae	g__Ruminococcus_1	s__unclassified_g__Ruminococcus_1	OTU616	0	0	0	0	0	2	6	7	7	80	0	2	3	0	2	0	0	0	0	109
d__Bacteria	k__norank	p__Firmicutes	c__Clostridia	o__Clostridiales	f__Clostridiaceae_1	g__Clostridium_sensu_stricto_1	s__uncultured_bacterium_g__Clostridium_sensu_stricto_1	OTU329	1756	1442	2815	107	3079	8	6	79	2	3	3	5	4	2	159	2329	119	3	50	11971
d__Bacteria	k__norank	p__Firmicutes	c__Clostridia	o__Clostridiales	f__Lachnospiraceae	g__Lachnospiraceae_NK4A136_group	s__unclassified_g__Lachnospiraceae_NK4A136_group	OTU291	8	2	39	2	187	6	7	119	6	145	87	27	21	4	1	0	0	0	8	669
d__Bacteria	k__norank	p__Firmicutes	c__Clostridia	o__Clostridiales	f__Ruminococcaceae	g__Ruminococcaceae_UCG-014	s__unclassified_g__Ruminococcaceae_UCG-014	OTU591	20	22	24	18	62	17	42	36	64	58	14	62	78	2	5	0	0	0	46	570
d__Bacteria	k__norank	p__Firmicutes	c__Bacilli	o__Lactobacillales	f__Lactobacillaceae	g__Lactobacillus	s__unclassified_g__Lactobacillus	OTU238	14	0	6	1	0	3	159	0	0	0	56	0	0	1	1	0	1	1	8	251
d__Bacteria	k__norank	p__Firmicutes	c__Clostridia	o__Clostridiales	f__Lachnospiraceae	g__norank_f__Lachnospiraceae	s__unclassified_g__norank_f__Lachnospiraceae	OTU269	0	0	0	0	0	0	4	16	6	14	2	5	18	0	0	0	0	0	2	67
d__Bacteria	k__norank	p__Firmicutes	c__Clostridia	o__Clostridiales	f__Lachnospiraceae	g__unclassified_f__Lachnospiraceae	s__unclassified_f__Lachnospiraceae	OTU392	15	78	0	1	81	1	2	7	1	0	2	0	6	0	0	0	0	0	13	207
d__Bacteria	k__norank	p__Firmicutes	c__Clostridia	o__Clostridiales	f__Ruminococcaceae	g__Intestinimonas	s__uncultured_bacterium_g__Intestinimonas	OTU375	0	1	1	3	4	0	1	21	6	10	1	4	13	0	0	0	7	0	3	75
d__Bacteria	k__norank	p__unclassified_k__norank	c__unclassified_k__norank	o__unclassified_k__norank	f__unclassified_k__norank	g__unclassified_k__norank	s__unclassified_k__norank	OTU608	6	0	7	0	0	0	2	0	0	0	0	0	0	1	4	2	3	0	2	27
d__Bacteria	k__norank	p__Firmicutes	c__Clostridia	o__Clostridiales	f__Family_XIII	g__[Eubacterium]_brachy_group	s__uncultured_bacterium_g__[Eubacterium]_brachy_group	OTU361	0	2	1	0	0	0	0	7	1	6	0	3	7	0	0	0	0	0	0	27
d__Bacteria	k__norank	p__Firmicutes	c__Clostridia	o__Clostridiales	f__Ruminococcaceae	g__Ruminiclostridium_5	s__uncultured_bacterium_g__Ruminiclostridium_5	OTU633	12	2	0	1	0	3	0	60	25	76	0	11	22	0	1	0	3	0	4	220
d__Bacteria	k__norank	p__Firmicutes	c__Clostridia	o__Clostridiales	f__Ruminococcaceae	g__Ruminiclostridium_9	s__uncultured_bacterium_g__Ruminiclostridium_9	OTU547	17	44	3	43	64	51	8	60	99	522	16	24	94	5	2	7	19	1	21	1100
d__Bacteria	k__norank	p__Proteobacteria	c__Deltaproteobacteria	o__Desulfovibrionales	f__Desulfovibrionaceae	g__Bilophila	s__Bilophila_wadsworthia	OTU334	4	0	3	0	15	0	0	0	0	0	0	0	0	0	0	5	16	2	0	45
d__Bacteria	k__norank	p__Proteobacteria	c__Gammaproteobacteria	o__Enterobacteriales	f__Enterobacteriaceae	g__Escherichia-Shigella	s__Escherichia_coli_g__Escherichia-Shigella	OTU333	9	0	13	0	1	0	2	3	0	0	0	0	1	0	0	349	2064	20	361	2823
d__Bacteria	k__norank	p__Proteobacteria	c__Deltaproteobacteria	o__Desulfovibrionales	f__Desulfovibrionaceae	g__Desulfovibrio	s__uncultured_Desulfovibrionaceae_bacterium	OTU6	10	6	2	8	14	0	0	0	1	5	0	0	1	2	0	3	1	0	0	53
d__Bacteria	k__norank	p__Firmicutes	c__Clostridia	o__Clostridiales	f__Ruminococcaceae	g__unclassified_f__Ruminococcaceae	s__unclassified_f__Ruminococcaceae	OTU605	0	3	29	103	133	0	6	1	0	2	19	3	1	142	59	0	0	0	5	506
d__Bacteria	k__norank	p__Firmicutes	c__Clostridia	o__Clostridiales	f__Lachnospiraceae	g__norank_f__Lachnospiraceae	s__uncultured_bacterium_g__norank_f__Lachnospiraceae	OTU133	0	0	0	0	0	1	3	5	5	1	0	8	5	0	0	0	0	0	0	28
d__Bacteria	k__norank	p__Firmicutes	c__Clostridia	o__Clostridiales	f__Peptococcaceae	g__norank_f__Peptococcaceae	s__unclassified_g__norank_f__Peptococcaceae	OTU246	1	0	0	0	5	3	0	2	9	15	1	3	8	0	0	0	0	0	2	49
d__Bacteria	k__norank	p__Firmicutes	c__Clostridia	o__Clostridiales	f__Ruminococcaceae	g__Ruminococcaceae_UCG-014	s__unclassified_g__Ruminococcaceae_UCG-014	OTU37	9	41	3	10	49	10	2	42	27	25	7	80	53	5	3	0	0	0	76	442
d__Bacteria	k__norank	p__Bacteroidetes	c__Bacteroidia	o__Bacteroidales	f__Bacteroidales_S24-7_group	g__norank_f__Bacteroidales_S24-7_group	s__uncultured_bacterium_g__norank_f__Bacteroidales_S24-7_group	OTU678	0	0	0	0	0	0	0	2	0	5	1	0	0	0	24	8	1	0	1	42
d__Bacteria	k__norank	p__Firmicutes	c__Clostridia	o__Clostridiales	f__Ruminococcaceae	g__norank_f__Ruminococcaceae	s__unclassified_g__norank_f__Ruminococcaceae	OTU483	0	14	0	8	21	2	1	12	2	7	0	1	7	0	0	0	3	0	2	80
d__Bacteria	k__norank	p__Proteobacteria	c__Deltaproteobacteria	o__Desulfovibrionales	f__Desulfovibrionaceae	g__Desulfovibrio	s__unclassified_g__Desulfovibrio	OTU212	534	6642	525	2599	354	1237	2047	8955	7888	14013	416	8649	8471	1	82	155	54	56	816	63494
d__Bacteria	k__norank	p__Firmicutes	c__Bacilli	o__Lactobacillales	f__Streptococcaceae	g__Streptococcus	s__Streptococcus_parauberis	OTU453	12	6	9	0	5	24	31	8	10	3	10	8	5	1	4	0	3	4	28	171
d__Bacteria	k__norank	p__Bacteroidetes	c__Bacteroidia	o__Bacteroidales	f__Bacteroidales_S24-7_group	g__norank_f__Bacteroidales_S24-7_group	s__uncultured_bacterium_g__norank_f__Bacteroidales_S24-7_group	OTU573	0	53	10	61	782	1	68	286	130	272	88	23	27	88	443	6	20	410	276	3044
d__Bacteria	k__norank	p__Bacteroidetes	c__Bacteroidia	o__Bacteroidales	f__Bacteroidales_S24-7_group	g__norank_f__Bacteroidales_S24-7_group	s__unclassified_g__norank_f__Bacteroidales_S24-7_group	OTU431	0	0	0	0	0	0	0	4	0	3	1	2	1	0	15	34	0	1	7	68
d__Bacteria	k__norank	p__Firmicutes	c__Clostridia	o__Clostridiales	f__Lachnospiraceae	g__Lachnospiraceae_NK4A136_group	s__Lachnospiraceae_bacterium_COE1	OTU499	0	0	0	0	0	0	2	5	1	7	0	0	6	0	0	0	0	0	3	24
d__Bacteria	k__norank	p__Bacteroidetes	c__Bacteroidia	o__Bacteroidales	f__Bacteroidaceae	g__Bacteroides	s__uncultured_bacterium_g__Bacteroides	OTU15	6	1	0	21	100	0	0	1	0	0	0	0	2	1	0	0	73	1	0	206
d__Bacteria	k__norank	p__Firmicutes	c__Clostridia	o__Clostridiales	f__Peptostreptococcaceae	g__Romboutsia	s__uncultured_bacterium_g__Romboutsia	OTU663	940	167	387	7	729	0	0	0	0	0	0	0	0	0	74	51	0	0	0	2355
d__Bacteria	k__norank	p__Actinobacteria	c__Actinobacteria	o__Corynebacteriales	f__Corynebacteriaceae	g__Corynebacterium_1	s__Corynebacterium_callunae_DSM_20147	OTU34	43	40	27	4	2	67	66	15	17	6	21	8	12	2	29	2	1	32	39	433
d__Bacteria	k__norank	p__Firmicutes	c__Clostridia	o__Clostridiales	f__Ruminococcaceae	g__Oscillibacter	s__unclassified_g__Oscillibacter	OTU43	0	1	1	1	4	0	2	18	4	89	1	2	14	3	0	2	2	0	4	148
d__Bacteria	k__norank	p__Firmicutes	c__Clostridia	o__Clostridiales	f__Ruminococcaceae	g__norank_f__Ruminococcaceae	s__[Clostridium]_leptum_g__norank	OTU262	4	6	0	3	25	0	0	4	1	20	1	0	15	0	0	0	0	0	2	81
d__Bacteria	k__norank	p__Firmicutes	c__unclassified_p__Firmicutes	o__unclassified_p__Firmicutes	f__unclassified_p__Firmicutes	g__unclassified_p__Firmicutes	s__unclassified_p__Firmicutes	OTU68	31	13	42	3	36	0	0	0	0	0	0	0	0	0	5	32	2	0	0	164
d__Bacteria	k__norank	p__Firmicutes	c__Bacilli	o__Bacillales	f__Staphylococcaceae	g__Staphylococcus	s__Staphylococcus_sciuri_subsp._sciuri	OTU353	431	2	228	19	12	161	750	1	2	2	107	2	0	3	0	44	6	0	2172	3942
d__Bacteria	k__norank	p__Firmicutes	c__Clostridia	o__Clostridiales	f__Lachnospiraceae	g__norank_f__Lachnospiraceae	s__uncultured_bacterium_g__norank_f__Lachnospiraceae	OTU158	1	0	0	0	11	0	0	45	1	31	0	0	19	2	0	0	0	0	16	126
d__Bacteria	k__norank	p__Firmicutes	c__unclassified_p__Firmicutes	o__unclassified_p__Firmicutes	f__unclassified_p__Firmicutes	g__unclassified_p__Firmicutes	s__unclassified_p__Firmicutes	OTU107	51	117	86	26	143	0	0	0	0	0	0	0	0	0	63	18	1	0	0	505
d__Bacteria	k__norank	p__Bacteroidetes	c__Bacteroidia	o__Bacteroidales	f__Bacteroidales_S24-7_group	g__norank_f__Bacteroidales_S24-7_group	s__uncultured_bacterium_g__norank_f__Bacteroidales_S24-7_group	OTU88	1	0	6	13	785	0	0	0	0	0	0	0	0	0	0	0	0	0	0	805
d__Bacteria	k__norank	p__Firmicutes	c__Clostridia	o__Clostridiales	f__Ruminococcaceae	g__Ruminococcaceae_UCG-014	s__uncultured_bacterium_g__Ruminococcaceae_UCG-014	OTU263	0	3	1	28	26	1	5	15	28	0	6	17	18	0	0	0	0	0	9	157
d__Bacteria	k__norank	p__Firmicutes	c__Clostridia	o__Clostridiales	f__Clostridiales_vadinBB60_group	g__norank_f__Clostridiales_vadinBB60_group	s__uncultured_bacterium_g__norank_f__Clostridiales_vadinBB60_group	OTU298	5	2	2	1	0	0	1	5	3	5	2	2	2	5	1	0	0	0	5	41
d__Bacteria	k__norank	p__Firmicutes	c__Clostridia	o__Clostridiales	f__Lachnospiraceae	g__norank_f__Lachnospiraceae	s__unclassified_g__norank_f__Lachnospiraceae	OTU304	3	0	2	0	2	0	7	20	0	13	3	1	2	0	2	0	0	0	4	59
d__Bacteria	k__norank	p__Firmicutes	c__unclassified_p__Firmicutes	o__unclassified_p__Firmicutes	f__unclassified_p__Firmicutes	g__unclassified_p__Firmicutes	s__unclassified_p__Firmicutes	OTU13	74	17	116	7	98	0	0	0	0	0	0	0	0	6	252	18	5	0	1	594
d__Bacteria	k__norank	p__Firmicutes	c__Clostridia	o__Clostridiales	f__Clostridiaceae_1	g__Candidatus_Arthromitus	s__Candidatus_Arthromitus_sp._SFB-mouse-Japan	OTU119	0	0	0	1	3	6	7	3	0	1	0	1	0	2	0	0	0	9	4	37
d__Bacteria	k__norank	p__Firmicutes	c__Clostridia	o__Clostridiales	f__Lachnospiraceae	g__Lachnospiraceae_NK4A136_group	s__unclassified_g__Lachnospiraceae_NK4A136_group	OTU307	5	0	93	1	0	0	0	0	0	0	0	0	0	0	103	2	0	0	0	204
d__Bacteria	k__norank	p__Firmicutes	c__Clostridia	o__Clostridiales	f__Christensenellaceae	g__norank_f__Christensenellaceae	s__uncultured_bacterium_g__norank_f__Christensenellaceae	OTU16	1	1	1	0	0	0	1	9	6	4	0	4	7	0	0	0	0	1	0	35
d__Bacteria	k__norank	p__Firmicutes	c__Clostridia	o__Clostridiales	f__Lachnospiraceae	g__norank_f__Lachnospiraceae	s__uncultured_bacterium_g__norank_f__Lachnospiraceae	OTU141	0	0	0	0	0	0	5	5	63	3	0	1	0	0	0	0	0	0	0	77
d__Bacteria	k__norank	p__Bacteroidetes	c__Bacteroidia	o__Bacteroidales	f__Bacteroidales_S24-7_group	g__norank_f__Bacteroidales_S24-7_group	s__uncultured_bacterium_g__norank_f__Bacteroidales_S24-7_group	OTU76	0	4	4	52	14	0	0	3	2	3	0	0	7	0	0	0	1	0	13	103
d__Bacteria	k__norank	p__Bacteroidetes	c__Bacteroidia	o__Bacteroidales	f__Bacteroidales_S24-7_group	g__norank_f__Bacteroidales_S24-7_group	s__uncultured_bacterium_g__norank_f__Bacteroidales_S24-7_group	OTU73	1	0	2	6	36	0	1	4	0	3	2	0	10	1	0	0	0	0	0	66
d__Bacteria	k__norank	p__Bacteroidetes	c__Bacteroidia	o__Bacteroidales	f__Bacteroidales_S24-7_group	g__norank_f__Bacteroidales_S24-7_group	s__uncultured_bacterium_g__norank_f__Bacteroidales_S24-7_group	OTU520	0	1	0	0	0	0	2	1	3	1	2	0	0	0	15	42	0	0	30	97
d__Bacteria	k__norank	p__Bacteroidetes	c__Bacteroidia	o__Bacteroidales	f__Bacteroidales_S24-7_group	g__norank_f__Bacteroidales_S24-7_group	s__uncultured_bacterium_g__norank_f__Bacteroidales_S24-7_group	OTU527	0	0	0	0	13	0	0	4	2	3	1	0	0	1	0	43	2	5	4	78
d__Bacteria	k__norank	p__Bacteroidetes	c__Bacteroidia	o__Bacteroidales	f__Bacteroidales_S24-7_group	g__norank_f__Bacteroidales_S24-7_group	s__uncultured_bacterium_g__norank_f__Bacteroidales_S24-7_group	OTU525	0	0	0	0	0	0	0	1	1	5	5	1	0	0	43	21	0	1	6	84
d__Bacteria	k__norank	p__Bacteroidetes	c__Bacteroidia	o__Bacteroidales	f__Bacteroidales_S24-7_group	g__norank_f__Bacteroidales_S24-7_group	s__uncultured_bacterium_g__norank_f__Bacteroidales_S24-7_group	OTU528	0	0	0	0	0	0	0	3	0	8	0	0	3	1	3	36	0	1	6	61
d__Bacteria	k__norank	p__Firmicutes	c__Clostridia	o__Clostridiales	f__Ruminococcaceae	g__Ruminococcaceae_NK4A214_group	s__uncultured_bacterium_g__Ruminococcaceae_NK4A214_group	OTU184	0	0	0	0	0	0	0	12	1	14	0	0	5	0	0	0	0	0	4	36
d__Bacteria	k__norank	p__Actinobacteria	c__Actinobacteria	o__Coriobacteriales	f__Coriobacteriaceae	g__norank_f__Coriobacteriaceae	s__uncultured_Coriobacteriales_bacterium	OTU662	8	4	5	7	2	13	14	16	17	2	7	11	6	14	5	33	7	0	10	181
d__Bacteria	k__norank	p__Firmicutes	c__Clostridia	o__Clostridiales	f__Peptococcaceae	g__norank_f__Peptococcaceae	s__uncultured_bacterium_g__norank_f__Peptococcaceae	OTU362	10	7	0	2	0	2	2	4	9	2	1	0	17	2	2	0	1	1	1	63
d__Bacteria	k__norank	p__Firmicutes	c__Bacilli	o__Lactobacillales	f__Streptococcaceae	g__Lactococcus	s__Lactococcus_raffinolactis	OTU11	15	10	4	2	6	26	36	7	6	3	6	9	3	1	8	3	1	9	24	179
d__Bacteria	k__norank	p__Bacteroidetes	c__Bacteroidia	o__Bacteroidales	f__Rikenellaceae	g__Alistipes	s__uncultured_bacterium_g__Alistipes	OTU7	2	5	0	8	0	7	10	17	47	30	30	9	43	0	3	0	1	1	35	248
d__Bacteria	k__norank	p__Bacteroidetes	c__Bacteroidia	o__Bacteroidales	f__Rikenellaceae	g__Alistipes	s__uncultured_bacterium_g__Alistipes	OTU1	34	15	1	18	21	0	1	0	3	3	0	0	5	3	9	0	9	1	56	179
d__Bacteria	k__norank	p__Firmicutes	c__Clostridia	o__Clostridiales	f__Ruminococcaceae	g__Ruminococcaceae_UCG-014	s__uncultured_bacterium_g__Ruminococcaceae_UCG-014	OTU692	4	3	10	1	16	0	9	11	1	1	0	2	1	2	1	0	0	0	8	70
d__Bacteria	k__norank	p__Actinobacteria	c__Actinobacteria	o__Coriobacteriales	f__Coriobacteriaceae	g__Enterorhabdus	s__uncultured_bacterium_g__Enterorhabdus	OTU173	0	0	0	0	0	18	0	51	82	20	5	31	56	0	0	0	0	0	0	263
d__Bacteria	k__norank	p__Firmicutes	c__Erysipelotrichia	o__Erysipelotrichales	f__Erysipelotrichaceae	g__unclassified_f__Erysipelotrichaceae	s__unclassified_f__Erysipelotrichaceae	OTU100	9	4	12	2	161	6	25	27	14	14	1	6	17	11	0	2	0	2	2	315
d__Bacteria	k__norank	p__Firmicutes	c__Clostridia	o__Clostridiales	f__Ruminococcaceae	g__Ruminiclostridium_6	s__uncultured_bacterium_g__Ruminiclostridium_6	OTU90	0	411	0	2	240	64	12	322	7	363	0	148	264	0	0	0	0	0	8	1841
d__Bacteria	k__norank	p__Firmicutes	c__Clostridia	o__Clostridiales	f__Ruminococcaceae	g__Ruminococcaceae_UCG-014	s__uncultured_bacterium_g__Ruminococcaceae_UCG-014	OTU192	71	0	1	12	15	0	12	21	33	22	12	28	24	0	0	0	0	0	0	251
d__Bacteria	k__norank	p__Bacteroidetes	c__Bacteroidia	o__Bacteroidales	f__Bacteroidales_S24-7_group	g__norank_f__Bacteroidales_S24-7_group	s__uncultured_bacterium_g__norank_f__Bacteroidales_S24-7_group	OTU630	0	0	0	0	0	0	2	7	11	24	11	2	8	0	17	15	0	6	15	118
d__Bacteria	k__norank	p__Bacteroidetes	c__Bacteroidia	o__Bacteroidales	f__Bacteroidales_S24-7_group	g__norank_f__Bacteroidales_S24-7_group	s__uncultured_bacterium_g__norank_f__Bacteroidales_S24-7_group	OTU413	3	0	1	0	2	1	2	23	4	35	14	1	12	4	26	55	50	90	73	396
d__Bacteria	k__norank	p__Bacteroidetes	c__Bacteroidia	o__Bacteroidales	f__Bacteroidales_S24-7_group	g__norank_f__Bacteroidales_S24-7_group	s__uncultured_bacterium_g__norank_f__Bacteroidales_S24-7_group	OTU330	2	33	3	608	1742	1	33	839	761	795	38	35	461	6	65	949	255	25	65	6716
d__Bacteria	k__norank	p__Firmicutes	c__Bacilli	o__Lactobacillales	f__Enterococcaceae	g__Enterococcus	s__unclassified_g__Enterococcus	OTU515	29	8	18	2	9	42	134	14	21	2	34	17	10	1	26	32	8	8	78	493
d__Bacteria	k__norank	p__Bacteroidetes	c__Bacteroidia	o__Bacteroidales	f__Porphyromonadaceae	g__Parabacteroides	s__uncultured_bacterium_g__Parabacteroides	OTU348	20	3	17	4	22	2	0	6	2	6	4	0	5	0	9	4	17	20	15	156
d__Bacteria	k__norank	p__Firmicutes	c__Clostridia	o__Clostridiales	f__Lachnospiraceae	g__Roseburia	s__unclassified_g__Roseburia	OTU250	0	0	0	1	0	14	3	36	1	37	14	13	2	0	0	0	0	0	0	121
d__Bacteria	k__norank	p__Firmicutes	c__Bacilli	o__Lactobacillales	f__Streptococcaceae	g__Streptococcus	s__Streptococcus_danieliae	OTU447	56	14	103	2	21	68	88	14	9	3	18	5	5	10	10	9	9	21	38	503
d__Bacteria	k__norank	p__Actinobacteria	c__Actinobacteria	o__Coriobacteriales	f__Coriobacteriaceae	g__Enterorhabdus	s__uncultured_bacterium_g__Enterorhabdus	OTU548	10	3	1	10	3	12	55	118	153	43	6	18	126	8	7	19	4	0	1	597
d__Bacteria	k__norank	p__Actinobacteria	c__Actinobacteria	o__Coriobacteriales	f__Coriobacteriaceae	g__Enterorhabdus	s__uncultured_bacterium_g__Enterorhabdus	OTU545	1	41	1	61	7	6	12	10	51	16	16	26	7	7	4	15	2	0	5	288
d__Bacteria	k__norank	p__Bacteroidetes	c__Bacteroidia	o__Bacteroidales	f__Rikenellaceae	g__Alistipes	s__unclassified_g__Alistipes	OTU54	5	0	0	10	1	22	10	16	27	44	13	3	9	14	107	2	12	0	76	371
d__Bacteria	k__norank	p__Firmicutes	c__Bacilli	o__Lactobacillales	f__Lactobacillaceae	g__Lactobacillus	s__unclassified_g__Lactobacillus	OTU389	6	22	33	12	42	0	6	0	0	0	4	0	0	0	46	2	1	0	1	175
d__Bacteria	k__norank	p__Firmicutes	c__Clostridia	o__Clostridiales	f__Lachnospiraceae	g__[Eubacterium]_fissicatena_group	s__unclassified_g__[Eubacterium]_fissicatena_group	OTU337	5	122	0	114	250	0	30	0	0	0	1	0	15	1	2	0	247	0	139	926
d__Bacteria	k__norank	p__Bacteroidetes	c__Bacteroidia	o__Bacteroidales	f__Bacteroidales_S24-7_group	g__norank_f__Bacteroidales_S24-7_group	s__uncultured_bacterium_g__norank_f__Bacteroidales_S24-7_group	OTU45	7	0	20	2	9	0	2	29	3	4	1	2	6	2	31	12	17	16	0	163
d__Bacteria	k__norank	p__Firmicutes	c__Clostridia	o__Clostridiales	f__Lachnospiraceae	g__Lachnospiraceae_NK4A136_group	s__uncultured_bacterium_g__Lachnospiraceae_NK4A136_group	OTU236	0	0	0	0	0	0	19	1	0	0	19	6	0	0	0	0	0	0	0	45
d__Bacteria	k__norank	p__Firmicutes	c__Clostridia	o__Clostridiales	f__Ruminococcaceae	g__Butyricicoccus	s__unclassified_g__Butyricicoccus	OTU117	7	1	0	0	3	2	3	9	3	7	1	2	2	0	0	0	5	0	6	51
d__Bacteria	k__norank	p__Bacteroidetes	c__Bacteroidia	o__Bacteroidales	f__Rikenellaceae	g__Alistipes	s__uncultured_bacterium_g__Alistipes	OTU568	0	7	0	0	0	0	0	5	2	11	1	0	7	0	2	0	0	0	10	45
d__Bacteria	k__norank	p__Actinobacteria	c__Actinobacteria	o__Coriobacteriales	f__Coriobacteriaceae	g__Enterorhabdus	s__uncultured_bacterium_g__Enterorhabdus	OTU129	6	1	1	3	0	22	27	5	14	5	24	10	9	6	3	104	10	0	3	253
d__Bacteria	k__norank	p__Firmicutes	c__Clostridia	o__Clostridiales	f__Ruminococcaceae	g__Ruminococcaceae_UCG-014	s__unclassified_g__Ruminococcaceae_UCG-014	OTU99	25	280	1	56	2892	25	278	60	62	69	59	57	29	0	3	0	0	0	0	3896
d__Bacteria	k__norank	p__Bacteroidetes	c__Bacteroidia	o__Bacteroidales	f__Bacteroidales_S24-7_group	g__norank_f__Bacteroidales_S24-7_group	s__uncultured_organism_g__norank_f__Bacteroidales_S24-7_group	OTU350	0	0	0	0	0	0	0	8	13	11	2	0	0	1	5	10	1	40	10	101
d__Bacteria	k__norank	p__Firmicutes	c__unclassified_p__Firmicutes	o__unclassified_p__Firmicutes	f__unclassified_p__Firmicutes	g__unclassified_p__Firmicutes	s__unclassified_p__Firmicutes	OTU390	97	45	34	11	91	0	0	1	1	0	0	0	0	1	47	15	2	1	0	346
d__Bacteria	k__norank	p__Bacteroidetes	c__Bacteroidia	o__Bacteroidales	f__Bacteroidaceae	g__Bacteroides	s__unclassified_g__Bacteroides	OTU317	1	1	0	12	21	0	0	0	1	1	0	0	0	0	0	30	16	1	0	84
d__Bacteria	k__norank	p__Firmicutes	c__Clostridia	o__Clostridiales	f__Ruminococcaceae	g__Ruminiclostridium_6	s__uncultured_bacterium_g__Ruminiclostridium_6	OTU543	67	10	31	12	13	0	6	32	16	435	2	19	28	51	8	4	3	0	87	824
d__Bacteria	k__norank	p__Proteobacteria	c__Betaproteobacteria	o__Burkholderiales	f__Alcaligenaceae	g__Parasutterella	s__uncultured_organism_g__Parasutterella	OTU20	266	1	9	32	76	0	0	2	1	1	0	0	0	0	1	217	125	218	18	967
d__Bacteria	k__norank	p__Firmicutes	c__Bacilli	o__Lactobacillales	f__Leuconostocaceae	g__Leuconostoc	s__Leuconostoc_citreum	OTU267	26	22	21	0	6	53	58	21	14	4	18	20	13	2	11	7	3	16	76	391
d__Bacteria	k__norank	p__Firmicutes	c__Bacilli	o__Lactobacillales	f__Lactobacillaceae	g__Lactobacillus	s__uncultured_bacterium_g__Lactobacillus	OTU352	522	272	459	885	278	13	100	54	14	5	554	148	43	283	302	228	420	687	38	5305
d__Bacteria	k__norank	p__Cyanobacteria	c__Cyanobacteria	o__Gastranaerophilales	f__norank_o__Gastranaerophilales	g__norank_o__Gastranaerophilales	s__uncultured_bacterium_g__norank_o__Gastranaerophilales	OTU286	5	26	7	2	10	0	2	0	4	0	1	0	9	1	0	0	0	0	1	68
d__Bacteria	k__norank	p__Bacteroidetes	c__Bacteroidia	o__Bacteroidales	f__Bacteroidales_S24-7_group	g__norank_f__Bacteroidales_S24-7_group	s__uncultured_Bacteroidales_bacterium_g__norank_f__Bacteroidales_S24-7_group	OTU313	1	0	1	0	76	0	2	13	2	6	0	0	4	8	24	46	16	49	18	266
d__Bacteria	k__norank	p__Firmicutes	c__Clostridia	o__Clostridiales	f__Ruminococcaceae	g__Ruminococcaceae_UCG-004	s__uncultured_bacterium_g__Ruminococcaceae_UCG-004	OTU462	0	4	3	6	4	0	2	5	2	36	0	2	4	0	0	1	2	0	0	71
d__Bacteria	k__norank	p__Actinobacteria	c__Actinobacteria	o__Coriobacteriales	f__Coriobacteriaceae	g__Enterorhabdus	s__uncultured_bacterium_g__Enterorhabdus	OTU637	22	24	12	14	0	45	118	392	401	110	86	106	336	9	1	3	1	0	25	1705
d__Bacteria	k__norank	p__Bacteroidetes	c__Bacteroidia	o__Bacteroidales	f__Bacteroidales_S24-7_group	g__norank_f__Bacteroidales_S24-7_group	s__uncultured_Bacteroidales_bacterium_g__norank_f__Bacteroidales_S24-7_group	OTU319	1	0	4	0	19	0	4	12	4	12	6	0	4	0	0	11	2	1	29	109
d__Bacteria	k__norank	p__Bacteroidetes	c__Bacteroidia	o__Bacteroidales	f__Bacteroidales_S24-7_group	g__norank_f__Bacteroidales_S24-7_group	s__unclassified_g__norank_f__Bacteroidales_S24-7_group	OTU529	0	0	0	0	0	0	17	39	136	17	13	26	23	0	26	1	0	0	35	333
d__Bacteria	k__norank	p__Firmicutes	c__Bacilli	o__Lactobacillales	f__unclassified_o__Lactobacillales	g__unclassified_o__Lactobacillales	s__unclassified_o__Lactobacillales	OTU503	42	8	53	1	64	0	1	0	0	0	0	0	0	1	95	14	2	0	0	281
d__Bacteria	k__norank	p__Bacteroidetes	c__Bacteroidia	o__Bacteroidales	f__Rikenellaceae	g__Alistipes	s__unclassified_g__Alistipes	OTU180	0	0	0	0	0	3	14	40	17	22	15	1	15	0	0	0	0	0	0	127
d__Bacteria	k__norank	p__Firmicutes	c__Bacilli	o__Lactobacillales	f__Lactobacillaceae	g__Lactobacillus	s__Lactobacillus_murinus_g__Lactobacillus	OTU247	4450	317	6514	949	1595	25017	7450	3760	3268	569	9454	9680	2759	13726	14488	2757	8732	3130	14453	133068
d__Bacteria	k__norank	p__Firmicutes	c__Clostridia	o__Clostridiales	f__Ruminococcaceae	g__[Eubacterium]_coprostanoligenes_group	s__gut_metagenome_g__[Eubacterium]_coprostanoligenes_group	OTU249	15	1	1	17	11	0	0	25	0	9	0	15	0	0	0	0	1	0	0	95
d__Bacteria	k__norank	p__Firmicutes	c__Clostridia	o__Clostridiales	f__Lachnospiraceae	g__Blautia	s__Lachnospiraceae_bacterium_DW59	OTU115	0	0	3	0	4	26	30	1	6	62	1	2	30	2	0	0	0	1	2	170
d__Bacteria	k__norank	p__Actinobacteria	c__Actinobacteria	o__Micrococcales	f__Microbacteriaceae	g__Curtobacterium	s__Curtobacterium_luteum	OTU113	28	25	18	1	1	50	58	17	22	2	22	12	8	6	18	3	3	16	32	342
d__Bacteria	k__norank	p__Firmicutes	c__Clostridia	o__Clostridiales	f__Lachnospiraceae	g__Lachnoclostridium	s__uncultured_Clostridiales_bacterium_g__Lachnoclostridium	OTU289	0	1	1	0	6	0	0	90	1	18	1	0	79	0	3	0	0	0	0	200
d__Bacteria	k__norank	p__Firmicutes	c__Clostridia	o__Clostridiales	f__Clostridiales_vadinBB60_group	g__norank_f__Clostridiales_vadinBB60_group	s__unclassified_g__norank_f__Clostridiales_vadinBB60_group	OTU623	2	1	14	0	2	2	2	0	0	3	0	0	2	0	0	0	0	0	11	39
d__Bacteria	k__norank	p__Bacteroidetes	c__Bacteroidia	o__Bacteroidales	f__Rikenellaceae	g__Alistipes	s__Alistipes_sp._N15.MGS-157	OTU301	5	0	3	2	9	0	0	2	1	1	0	0	0	1	0	1	6	1	2	34
d__Bacteria	k__norank	p__Bacteroidetes	c__Bacteroidia	o__Bacteroidales	f__Bacteroidaceae	g__Bacteroides	s__Bacteroides_caccae	OTU324	0	0	0	0	3	0	0	0	0	0	0	1	0	0	0	18	37	6	1	66
d__Bacteria	k__norank	p__Firmicutes	c__Clostridia	o__Clostridiales	f__Lachnospiraceae	g__norank_f__Lachnospiraceae	s__uncultured_bacterium_g__norank_f__Lachnospiraceae	OTU287	0	0	0	0	0	0	0	4	0	9	0	0	6	0	0	0	0	0	0	19
d__Bacteria	k__norank	p__Bacteroidetes	c__Bacteroidia	o__Bacteroidales	f__Porphyromonadaceae	g__Parabacteroides	s__Parabacteroides_distasonis	OTU613	1	0	1	3	6	0	0	1	0	0	0	0	0	2	1	62	27	224	5	333
d__Bacteria	k__norank	p__Firmicutes	c__Bacilli	o__Lactobacillales	f__Leuconostocaceae	g__Weissella	s__Weissella_confusa	OTU345	45	48	61	3	5	226	180	64	57	9	68	62	21	3	58	13	9	38	189	1159
d__Bacteria	k__norank	p__Bacteroidetes	c__Bacteroidia	o__Bacteroidales	f__Bacteroidales_S24-7_group	g__norank_f__Bacteroidales_S24-7_group	s__uncultured_Bacteroidales_bacterium_g__norank_f__Bacteroidales_S24-7_group	OTU323	1	0	0	0	3	0	0	0	0	0	0	0	0	0	1	106	5	4	7	127
d__Bacteria	k__norank	p__Bacteroidetes	c__Bacteroidia	o__Bacteroidales	f__Rikenellaceae	g__Alistipes	s__unclassified_g__Alistipes	OTU560	7	1	5	16	14	1	0	0	0	0	1	0	0	0	0	0	1	1	6	53
d__Bacteria	k__norank	p__Bacteroidetes	c__Bacteroidia	o__Bacteroidales	f__Bacteroidales_S24-7_group	g__norank_f__Bacteroidales_S24-7_group	s__uncultured_bacterium_g__norank_f__Bacteroidales_S24-7_group	OTU585	0	27	5	0	0	28	179	997	727	1197	275	307	807	14	1186	1425	5	232	1781	9192
d__Bacteria	k__norank	p__Bacteroidetes	c__Bacteroidia	o__Bacteroidales	f__Bacteroidales_S24-7_group	g__norank_f__Bacteroidales_S24-7_group	s__uncultured_bacterium_g__norank_f__Bacteroidales_S24-7_group	OTU584	0	0	0	0	1	0	2	8	13	32	0	0	32	0	0	0	0	0	4	92
d__Bacteria	k__norank	p__Bacteroidetes	c__Bacteroidia	o__Bacteroidales	f__Rikenellaceae	g__Rikenellaceae_RC9_gut_group	s__unclassified_g__Rikenellaceae_RC9_gut_group	OTU321	1	3	3	8	37	6	54	61	100	245	24	3	87	11	40	110	48	11	49	901
d__Bacteria	k__norank	p__Actinobacteria	c__Actinobacteria	o__Coriobacteriales	f__Coriobacteriaceae	g__norank_f__Coriobacteriaceae	s__gut_metagenome_g__norank	OTU647	5	5	3	2	1	0	3	3	0	1	0	2	1	2	0	2	0	0	0	30
d__Bacteria	k__norank	p__Bacteroidetes	c__Bacteroidia	o__Bacteroidales	f__Bacteroidaceae	g__Bacteroides	s__unclassified_g__Bacteroides	OTU27	160	2	30	56	129	0	0	5	8	4	0	0	0	1	0	0	264	2	9	670
d__Bacteria	k__norank	p__Actinobacteria	c__Actinobacteria	o__Coriobacteriales	f__Coriobacteriaceae	g__unclassified_f__Coriobacteriaceae	s__unclassified_f__Coriobacteriaceae	OTU162	0	0	0	0	0	16	10	22	43	7	3	17	16	0	0	0	0	0	0	134
d__Bacteria	k__norank	p__Firmicutes	c__Clostridia	o__Clostridiales	f__Ruminococcaceae	g__Anaerotruncus	s__uncultured_bacterium_g__Anaerotruncus	OTU624	0	0	0	1	0	0	0	6	7	4	0	0	5	5	0	0	0	0	0	28
d__Bacteria	k__norank	p__Firmicutes	c__Clostridia	o__Clostridiales	f__Ruminococcaceae	g__Anaerotruncus	s__uncultured_bacterium_g__Anaerotruncus	OTU581	0	0	0	2	0	0	0	7	8	25	1	1	5	0	0	0	0	0	2	51
d__Bacteria	k__norank	p__Saccharibacteria	c__Unknown_Class_p__Saccharibacteria	o__Unknown_Order_c__Unknown_Class_p__Saccharibacteria	f__Unknown_Family_o__Unknown_Order_c__Unknown_Class_p__Saccharibacteria	g__Candidatus_Saccharimonas	s__uncultured_bacterium_g__Candidatus_Saccharimonas	OTU207	1	0	0	0	3	30	93	256	197	1202	34	73	226	1	0	0	0	0	17	2133
d__Bacteria	k__norank	p__Bacteroidetes	c__Bacteroidia	o__Bacteroidales	f__Bacteroidales_S24-7_group	g__norank_f__Bacteroidales_S24-7_group	s__uncultured_bacterium_g__norank_f__Bacteroidales_S24-7_group	OTU218	214	10	42	44	51	0	12	88	178	513	39	3	155	84	112	29	60	188	128	1950
d__Bacteria	k__norank	p__Firmicutes	c__Clostridia	o__Clostridiales	f__Ruminococcaceae	g__Ruminococcaceae_UCG-014	s__uncultured_rumen_bacterium_g__Ruminococcaceae_UCG-014	OTU473	0	7	0	0	61	2	0	4	6	0	0	5	14	0	1	0	0	0	6	106
d__Bacteria	k__norank	p__Proteobacteria	c__Betaproteobacteria	o__Burkholderiales	f__Alcaligenaceae	g__Parasutterella	s__Sutterellaceae_bacterium_YL45	OTU10	35	1	5	17	36	0	0	0	0	0	0	0	0	0	0	169	15	13	2	293
d__Bacteria	k__norank	p__Firmicutes	c__Clostridia	o__Clostridiales	f__Ruminococcaceae	g__Ruminococcaceae_UCG-014	s__unclassified_g__Ruminococcaceae_UCG-014	OTU79	2	5	1	22	391	17	1	6	46	37	9	43	30	35	0	0	0	0	2	647
d__Bacteria	k__norank	p__Firmicutes	c__Clostridia	o__Clostridiales	f__Ruminococcaceae	g__Ruminiclostridium_5	s__uncultured_bacterium_g__Ruminiclostridium_5	OTU216	1	0	0	1	5	1	1	164	189	71	2	25	2	0	0	0	13	0	24	499
d__Bacteria	k__norank	p__Firmicutes	c__Clostridia	o__Clostridiales	f__Ruminococcaceae	g__Ruminiclostridium_5	s__unclassified_g__Ruminiclostridium_5	OTU427	4	5	3	6	1	4	5	65	41	158	1	12	35	12	1	7	3	0	7	370
d__Bacteria	k__norank	p__Firmicutes	c__Bacilli	o__Bacillales	f__Staphylococcaceae	g__Staphylococcus	s__unclassified_g__Staphylococcus	OTU571	185	1	31	6	11	100	5157	5	40	1	448	13	2	3	3	7	24	22	57	6116
d__Bacteria	k__norank	p__Bacteroidetes	c__Bacteroidia	o__Bacteroidales	f__Bacteroidales_S24-7_group	g__norank_f__Bacteroidales_S24-7_group	s__uncultured_bacterium_g__norank_f__Bacteroidales_S24-7_group	OTU407	0	0	0	0	0	0	1	0	0	0	0	0	0	0	16	14	0	4	21	56
d__Bacteria	k__norank	p__Firmicutes	c__Clostridia	o__Clostridiales	f__Lachnospiraceae	g__norank_f__Lachnospiraceae	s__uncultured_bacterium_g__norank_f__Lachnospiraceae	OTU149	0	1	1	2	0	7	164	5	7	2	7	23	27	0	0	0	0	0	1	247
d__Bacteria	k__norank	p__Firmicutes	c__Erysipelotrichia	o__Erysipelotrichales	f__Erysipelotrichaceae	g__Turicibacter	s__uncultured_bacterium_g__Turicibacter	OTU378	2274	2646	1600	349	4247	0	4	1	2	0	0	1	0	16	1590	337	25	0	7	13099
d__Bacteria	k__norank	p__Actinobacteria	c__Actinobacteria	o__Coriobacteriales	f__Coriobacteriaceae	g__Enterorhabdus	s__uncultured_bacterium_g__Enterorhabdus	OTU677	8	9	4	6	20	1	7	42	140	28	11	44	48	8	1	10	0	0	7	394
d__Bacteria	k__norank	p__Bacteroidetes	c__Bacteroidia	o__Bacteroidales	f__Bacteroidales_S24-7_group	g__norank_f__Bacteroidales_S24-7_group	s__uncultured_Bacteroidales_bacterium_g__norank_f__Bacteroidales_S24-7_group	OTU213	7	3	16	27	40	13	26	411	453	531	39	41	39	4	186	65	56	11	20	1988
d__Bacteria	k__norank	p__Firmicutes	c__Clostridia	o__Clostridiales	f__Lachnospiraceae	g__unclassified_f__Lachnospiraceae	s__unclassified_f__Lachnospiraceae	OTU210	0	0	0	0	0	53	1	9	13	85	3	27	18	0	0	0	0	0	0	209
d__Bacteria	k__norank	p__Proteobacteria	c__Epsilonproteobacteria	o__Campylobacterales	f__Helicobacteraceae	g__Helicobacter	s__Helicobacter_hepaticus	OTU604	0	3	1	14	0	2	2	28	70	71	5	72	46	21	0	2	6	2	93	438
d__Bacteria	k__norank	p__Bacteroidetes	c__Bacteroidia	o__Bacteroidales	f__Bacteroidales_S24-7_group	g__norank_f__Bacteroidales_S24-7_group	s__uncultured_bacterium_g__norank_f__Bacteroidales_S24-7_group	OTU328	0	0	4	4	14	3	16	40	23	16	29	2	127	0	1	27	4	16	72	398
d__Bacteria	k__norank	p__Firmicutes	c__Clostridia	o__Clostridiales	f__Ruminococcaceae	g__Ruminococcaceae_UCG-014	s__unclassified_g__Ruminococcaceae_UCG-014	OTU266	0	0	0	0	0	0	118	5	14	54	5	8	21	0	0	0	0	0	8	233
d__Bacteria	k__norank	p__Firmicutes	c__Clostridia	o__Clostridiales	f__Lachnospiraceae	g__unclassified_f__Lachnospiraceae	s__unclassified_f__Lachnospiraceae	OTU635	0	3	3	7	64	0	2	0	0	2	0	1	0	1	0	0	0	0	4	87
d__Bacteria	k__norank	p__Firmicutes	c__Bacilli	o__Lactobacillales	f__Lactobacillaceae	g__Lactobacillus	s__uncultured_bacterium_g__Lactobacillus	OTU458	269	39	1031	260	253	608	556	50	24	5	888	390	69	1284	1173	298	1030	313	533	9073
d__Bacteria	k__norank	p__Firmicutes	c__Clostridia	o__Clostridiales	f__Family_XIII	g__Family_XIII_AD3011_group	s__unclassified_g__Family_XIII_AD3011_group	OTU669	5	2	9	23	17	2	0	0	0	0	1	0	4	1	0	4	22	0	2	92
d__Bacteria	k__norank	p__Firmicutes	c__Clostridia	o__Clostridiales	f__Family_XIII	g__unclassified_f__Family_XIII	s__unclassified_f__Family_XIII	OTU50	48	116	52	34	64	0	0	13	8	0	0	1	4	0	0	0	0	0	4	344
d__Bacteria	k__norank	p__Firmicutes	c__Clostridia	o__Clostridiales	f__Lachnospiraceae	g__Lachnospiraceae_NK4A136_group	s__unclassified_g__Lachnospiraceae_NK4A136_group	OTU169	0	0	0	0	0	11	4	11	0	5	7	0	2	0	0	0	0	0	0	40
d__Bacteria	k__norank	p__Firmicutes	c__Clostridia	o__Clostridiales	f__Lachnospiraceae	g__Lachnospiraceae_NK4A136_group	s__unclassified_g__Lachnospiraceae_NK4A136_group	OTU565	1	52	10	10	39	18	0	21	8	28	5	51	45	6	0	2	0	0	4	300
d__Bacteria	k__norank	p__Firmicutes	c__Erysipelotrichia	o__Erysipelotrichales	f__Erysipelotrichaceae	g__Faecalibaculum	s__uncultured_bacterium_g__Faecalibaculum	OTU65	23	644	564	3164	14	1	2	1	7	0	0	0	0	1	0	12	0	0	2	4435
d__Bacteria	k__norank	p__Bacteroidetes	c__Bacteroidia	o__Bacteroidales	f__Bacteroidaceae	g__Bacteroides	s__Bacteroides_uniformis	OTU524	5	1	4	0	6	0	0	6	0	0	0	1	1	0	2	156	1062	351	1	1596
d__Bacteria	k__norank	p__Firmicutes	c__Clostridia	o__Clostridiales	f__Lachnospiraceae	g__[Eubacterium]_xylanophilum_group	s__uncultured_bacterium_g__[Eubacterium]_xylanophilum_group	OTU241	0	0	0	0	0	0	1	243	118	268	67	59	94	0	0	0	0	0	0	850
d__Bacteria	k__norank	p__Bacteroidetes	c__Bacteroidia	o__Bacteroidales	f__Bacteroidales_S24-7_group	g__norank_f__Bacteroidales_S24-7_group	s__uncultured_Bacteroidales_bacterium_g__norank_f__Bacteroidales_S24-7_group	OTU672	0	0	0	0	0	0	3	180	68	36	4	7	41	0	0	0	0	0	0	339
d__Bacteria	k__norank	p__Tenericutes	c__Mollicutes	o__Mollicutes_RF9	f__norank_o__Mollicutes_RF9	g__norank_o__Mollicutes_RF9	s__uncultured_bacterium_g__norank_o__Mollicutes_RF9	OTU399	0	14	0	1	0	0	0	0	0	4	0	0	0	5	0	0	0	0	1	25
d__Bacteria	k__norank	p__Proteobacteria	c__Gammaproteobacteria	o__Enterobacteriales	f__Enterobacteriaceae	g__Pantoea	s__Pantoea_agglomerans_g__Pantoea	OTU468	113	0	2	2	1	144	98	1	0	0	120	0	1	0	0	0	0	1	429	912
d__Bacteria	k__norank	p__Firmicutes	c__Clostridia	o__Clostridiales	f__Lachnospiraceae	g__unclassified_f__Lachnospiraceae	s__unclassified_f__Lachnospiraceae	OTU208	0	0	0	0	0	5	14	130	50	64	0	11	37	0	0	0	0	0	0	311
d__Bacteria	k__norank	p__Firmicutes	c__Erysipelotrichia	o__Erysipelotrichales	f__Erysipelotrichaceae	g__Candidatus_Stoquefichus	s__unclassified_g__Candidatus_Stoquefichus	OTU42	27	304	8	78	742	0	0	0	5	0	0	1	0	0	2	141	16	0	0	1324
d__Bacteria	k__norank	p__Actinobacteria	c__Actinobacteria	o__Coriobacteriales	f__Coriobacteriaceae	g__Coriobacteriaceae_UCG-002	s__uncultured_bacterium_g__Coriobacteriaceae_UCG-002	OTU310	18	36	30	413	4	0	0	2	0	1	0	0	0	5	3	92	113	8	3	728
d__Bacteria	k__norank	p__Actinobacteria	c__Actinobacteria	o__Coriobacteriales	f__Coriobacteriaceae	g__Enterorhabdus	s__uncultured_bacterium_g__Enterorhabdus	OTU259	58	23	5	34	20	70	269	201	298	69	158	236	128	51	103	1612	273	13	58	3679
d__Bacteria	k__norank	p__Bacteroidetes	c__Bacteroidia	o__Bacteroidales	f__Bacteroidales_S24-7_group	g__norank_f__Bacteroidales_S24-7_group	s__uncultured_bacterium_g__norank_f__Bacteroidales_S24-7_group	OTU561	0	0	0	0	0	0	5	80	74	19	18	1	144	2	0	204	44	31	28	650
d__Bacteria	k__norank	p__Tenericutes	c__Mollicutes	o__Mollicutes_RF9	f__norank_o__Mollicutes_RF9	g__norank_o__Mollicutes_RF9	s__uncultured_Erysipelotrichaceae_bacterium_g__norank_o__Mollicutes_RF9	OTU85	0	6	0	0	15	1	24	1	0	0	0	0	0	0	0	0	0	0	0	47
d__Bacteria	k__norank	p__Firmicutes	c__Bacilli	o__Bacillales	f__Family_XII_o__Bacillales	g__Exiguobacterium	s__Exiguobacterium_sp._MH3	OTU12	5	0	2	2	0	28	101	0	1	0	53	0	0	0	3	1	0	0	32	228
d__Bacteria	k__norank	p__Firmicutes	c__Clostridia	o__Clostridiales	f__Lachnospiraceae	g__unclassified_f__Lachnospiraceae	s__unclassified_f__Lachnospiraceae	OTU482	0	0	0	1	0	0	0	51	6	189	0	2	3	3	0	1	0	0	4	260
d__Bacteria	k__norank	p__Firmicutes	c__Bacilli	o__Lactobacillales	f__Lactobacillaceae	g__Lactobacillus	s__Lactobacillus_reuteri	OTU557	7534	7934	13516	15236	4707	5606	13591	3216	3217	951	10945	7129	6099	13230	7600	5795	10420	6317	3975	147018
d__Bacteria	k__norank	p__Firmicutes	c__Clostridia	o__Clostridiales	f__Lachnospiraceae	g__norank_f__Lachnospiraceae	s__unclassified_g__norank_f__Lachnospiraceae	OTU152	2	0	0	0	0	1	0	8	0	1	2	25	0	0	1	0	0	0	12	52
d__Bacteria	k__norank	p__Firmicutes	c__Clostridia	o__Clostridiales	f__Family_XIII	g__[Eubacterium]_brachy_group	s__uncultured_bacterium_g__[Eubacterium]_brachy_group	OTU163	1	0	0	1	1	2	5	38	6	17	0	8	33	0	0	0	9	0	0	121
d__Bacteria	k__norank	p__Actinobacteria	c__Actinobacteria	o__Coriobacteriales	f__Coriobacteriaceae	g__Enterorhabdus	s__uncultured_bacterium_g__Enterorhabdus	OTU457	0	0	0	0	0	30	50	28	31	2	2	10	22	0	0	0	0	0	2	177
d__Bacteria	k__norank	p__Bacteroidetes	c__Bacteroidia	o__Bacteroidales	f__Rikenellaceae	g__Alistipes	s__uncultured_bacterium_g__Alistipes	OTU657	1	0	0	0	0	12	4	13	1	1	17	0	20	1	2	0	0	0	1	73
d__Bacteria	k__norank	p__Deferribacteres	c__Deferribacteres	o__Deferribacterales	f__Deferribacteraceae	g__Mucispirillum	s__uncultured_bacterium_g__Mucispirillum	OTU227	2	5	1	16	0	0	1	63	79	189	2	42	191	375	0	2	1	3	131	1103
d__Bacteria	k__norank	p__Bacteroidetes	c__Bacteroidia	o__Bacteroidales	f__Bacteroidales_S24-7_group	g__norank_f__Bacteroidales_S24-7_group	s__uncultured_organism_g__norank_f__Bacteroidales_S24-7_group	OTU540	1	5	31	4	43	13	26	592	654	681	55	98	57	65	325	1270	66	6604	888	11478
d__Bacteria	k__norank	p__Bacteroidetes	c__Bacteroidia	o__Bacteroidales	f__Bacteroidales_S24-7_group	g__norank_f__Bacteroidales_S24-7_group	s__uncultured_bacterium_g__norank_f__Bacteroidales_S24-7_group	OTU551	42	0	1	27	114	4	16	415	500	702	158	54	225	32	398	0	74	0	17	2779
d__Bacteria	k__norank	p__Bacteroidetes	c__Bacteroidia	o__Bacteroidales	f__Bacteroidales_S24-7_group	g__norank_f__Bacteroidales_S24-7_group	s__uncultured_bacterium_g__norank_f__Bacteroidales_S24-7_group	OTU228	40	4	4	7	51	1	0	32	20	25	8	4	19	4	25	12	10	24	127	417
d__Bacteria	k__norank	p__Firmicutes	c__Bacilli	o__Lactobacillales	f__Leuconostocaceae	g__Weissella	s__unclassified_g__Weissella	OTU331	2	5	8	0	0	8	13	0	0	0	13	1	0	2	3	2	2	5	8	72
d__Bacteria	k__norank	p__Firmicutes	c__Clostridia	o__Clostridiales	f__Lachnospiraceae	g__Lachnospiraceae_NK4A136_group	s__Lachnospiraceae_bacterium_A4	OTU223	2	1	46	0	0	7	7	10	0	69	1	0	0	3	0	0	0	0	0	146
d__Bacteria	k__norank	p__Bacteroidetes	c__Bacteroidia	o__Bacteroidales	f__Porphyromonadaceae	g__Butyricimonas	s__uncultured_bacterium_g__Butyricimonas	OTU533	8	1	3	3	7	0	1	0	1	1	0	0	0	5	7	5	4	8	5	59
d__Bacteria	k__norank	p__Firmicutes	c__Clostridia	o__Clostridiales	f__Eubacteriaceae	g__Anaerofustis	s__unclassified_g__Anaerofustis	OTU654	1	4	1	3	7	3	31	39	17	2	2	22	22	0	0	0	0	0	0	154
d__Bacteria	k__norank	p__Actinobacteria	c__Actinobacteria	o__Coriobacteriales	f__Coriobacteriaceae	g__Enterorhabdus	s__uncultured_bacterium_g__Enterorhabdus	OTU649	60	15	17	13	2	12	32	59	117	25	21	23	67	39	2	21	10	7	16	558
d__Bacteria	k__norank	p__Firmicutes	c__Erysipelotrichia	o__Erysipelotrichales	f__Erysipelotrichaceae	g__unclassified_f__Erysipelotrichaceae	s__unclassified_f__Erysipelotrichaceae	OTU211	0	6	0	2	5	11	1	0	3	142	0	0	0	0	0	0	0	0	24	194
d__Bacteria	k__norank	p__Firmicutes	c__Bacilli	o__Lactobacillales	f__Lactobacillaceae	g__Lactobacillus	s__unclassified_g__Lactobacillus	OTU442	60	64	41	16	106	0	0	0	0	0	0	0	0	0	52	12	1	0	0	352
d__Bacteria	k__norank	p__Firmicutes	c__Bacilli	o__Lactobacillales	f__Enterococcaceae	g__Enterococcus	s__Enterococcus_faecalis_g__Enterococcus	OTU8	16	0	5	0	5	145	222	2	1	2	54	1	3	0	9	15	0	0	35	515
d__Bacteria	k__norank	p__Firmicutes	c__Clostridia	o__Clostridiales	f__Ruminococcaceae	g__Ruminococcaceae_UCG-014	s__unclassified_g__Ruminococcaceae_UCG-014	OTU83	46	20	0	2	795	17	1	0	7	5	4	14	1	12	0	0	0	0	0	924
d__Bacteria	k__norank	p__Bacteroidetes	c__Bacteroidia	o__Bacteroidales	f__Bacteroidaceae	g__Bacteroides	s__unclassified_g__Bacteroides	OTU349	3	1	0	1	10	30	3	80	39	33	16	68	37	8	14	0	12	112	41	508
d__Bacteria	k__norank	p__Firmicutes	c__Clostridia	o__Clostridiales	f__Ruminococcaceae	g__Ruminococcaceae_UCG-013	s__unclassified_g__Ruminococcaceae_UCG-013	OTU642	0	1	1	0	0	3	0	26	9	6	2	5	10	2	0	0	0	0	6	71
d__Bacteria	k__norank	p__Firmicutes	c__Bacilli	o__Lactobacillales	f__Lactobacillaceae	g__Lactobacillus	s__unclassified_g__Lactobacillus	OTU682	223	12	178	66	73	33	46	42	4	6	363	112	15	222	326	86	225	288	55	2375
d__Bacteria	k__norank	p__Bacteroidetes	c__Bacteroidia	o__Bacteroidales	f__Bacteroidaceae	g__Bacteroides	s__unclassified_g__Bacteroides	OTU340	105	2	1	5	26	14	5	6	15	10	4	4	6	60	25	165	789	54	39	1335
d__Bacteria	k__norank	p__Firmicutes	c__Clostridia	o__Clostridiales	f__Ruminococcaceae	g__Anaerotruncus	s__Anaerotruncus_sp._G3_2012_	OTU189	0	0	0	0	0	5	6	31	3	102	1	1	12	0	0	0	2	0	4	167
d__Bacteria	k__norank	p__Firmicutes	c__Clostridia	o__Clostridiales	f__Clostridiales_vadinBB60_group	g__norank_f__Clostridiales_vadinBB60_group	s__unclassified_g__norank_f__Clostridiales_vadinBB60_group	OTU598	2	1	1	0	1	7	0	4	1	25	3	0	4	10	0	0	0	2	4	65
d__Bacteria	k__norank	p__Firmicutes	c__Clostridia	o__Clostridiales	f__Lachnospiraceae	g__unclassified_f__Lachnospiraceae	s__unclassified_f__Lachnospiraceae	OTU188	0	0	0	0	0	0	2	6	1	4	0	0	8	0	0	0	0	0	0	21
d__Bacteria	k__norank	p__Firmicutes	c__Clostridia	o__Clostridiales	f__Lachnospiraceae	g__norank_f__Lachnospiraceae	s__uncultured_bacterium_g__norank_f__Lachnospiraceae	OTU138	0	0	0	0	0	0	10	101	35	38	2	5	35	0	0	0	0	0	0	226
d__Bacteria	k__norank	p__Bacteroidetes	c__Bacteroidia	o__Bacteroidales	f__Bacteroidales_S24-7_group	g__norank_f__Bacteroidales_S24-7_group	s__unclassified_g__norank_f__Bacteroidales_S24-7_group	OTU58	0	15	0	79	23	1	12	24	82	13	28	5	37	9	0	35	7	0	55	425
d__Bacteria	k__norank	p__Bacteroidetes	c__Bacteroidia	o__Bacteroidales	f__Bacteroidales_S24-7_group	g__norank_f__Bacteroidales_S24-7_group	s__unclassified_g__norank_f__Bacteroidales_S24-7_group	OTU59	4	1	4	46	170	0	0	1	1	1	3	0	1	1	16	9	4	4	3	269
d__Bacteria	k__norank	p__Bacteroidetes	c__Bacteroidia	o__Bacteroidales	f__Porphyromonadaceae	g__Parabacteroides	s__Parabacteroides_goldsteinii	OTU314	3	0	10	2	8	2	0	3	1	5	0	0	2	10	11	105	142	24	2	330
d__Bacteria	k__norank	p__Bacteroidetes	c__Bacteroidia	o__Bacteroidales	f__Bacteroidales_S24-7_group	g__norank_f__Bacteroidales_S24-7_group	s__uncultured_Bacteroidales_bacterium_g__norank_f__Bacteroidales_S24-7_group	OTU71	60	1	0	8	24	10	3	332	279	244	24	40	134	23	111	568	428	109	126	2524
d__Bacteria	k__norank	p__Proteobacteria	c__Gammaproteobacteria	o__Pseudomonadales	f__Pseudomonadaceae	g__Pseudomonas	s__unclassified_g__Pseudomonas	OTU221	39	21	26	8	10	92	115	206	206	129	47	123	133	32	14	22	15	44	152	1434
d__Bacteria	k__norank	p__Firmicutes	c__Clostridia	o__Clostridiales	f__Lachnospiraceae	g__[Ruminococcus]_torques_group	s__uncultured_bacterium_g__[Ruminococcus]_torques_group	OTU341	7	1	43	11	43	0	0	0	0	0	0	0	0	0	0	1928	593	839	1	3466
d__Bacteria	k__norank	p__Firmicutes	c__Clostridia	o__Clostridiales	f__Ruminococcaceae	g__Ruminococcaceae_UCG-014	s__unclassified_g__Ruminococcaceae_UCG-014	OTU394	0	22	0	5	0	0	0	1	0	3	0	0	4	0	4	0	0	0	9	48
d__Bacteria	k__norank	p__Firmicutes	c__Clostridia	o__Clostridiales	f__Ruminococcaceae	g__unclassified_f__Ruminococcaceae	s__unclassified_f__Ruminococcaceae	OTU66	1	1	0	23	11	4	1	7	9	13	6	1	5	0	1	6	1	0	1	91
d__Bacteria	k__norank	p__Bacteroidetes	c__Bacteroidia	o__Bacteroidales	f__Bacteroidaceae	g__Bacteroides	s__Bacteroides_thetaiotaomicron	OTU336	7	1	8	8	24	2	4	8	7	16	8	6	9	2	0	1357	764	69	3	2303
d__Bacteria	k__norank	p__Actinobacteria	c__Actinobacteria	o__Micrococcales	f__Micrococcaceae	g__unclassified_f__Micrococcaceae	s__unclassified_f__Micrococcaceae	OTU478	44	48	36	8	3	58	63	11	13	1	23	6	4	1	10	8	4	18	22	381
d__Bacteria	k__norank	p__Bacteroidetes	c__Bacteroidia	o__Bacteroidales	f__Rikenellaceae	g__Alistipes	s__uncultured_bacterium_g__Alistipes	OTU120	0	0	0	0	0	485	126	647	1569	1000	303	269	1138	0	3	0	0	0	1245	6785
d__Bacteria	k__norank	p__Firmicutes	c__Clostridia	o__Clostridiales	f__Ruminococcaceae	g__Anaerotruncus	s__uncultured_bacterium_g__Anaerotruncus	OTU110	0	0	0	0	0	5	0	2	3	15	0	3	3	0	0	0	0	0	0	31
d__Bacteria	k__norank	p__Firmicutes	c__Clostridia	o__Clostridiales	f__Lachnospiraceae	g__norank_f__Lachnospiraceae	s__unclassified_g__norank_f__Lachnospiraceae	OTU148	0	0	0	0	0	0	7	1	6	7	2	3	0	0	0	0	0	0	0	26
d__Bacteria	k__norank	p__Firmicutes	c__Bacilli	o__Lactobacillales	f__Streptococcaceae	g__Lactococcus	s__Lactococcus_lactis_subsp._lactis_g__Lactococcus	OTU145	8	8	7	3	2	31	68	8	13	2	19	8	5	1	8	3	4	5	28	231
d__Bacteria	k__norank	p__Bacteroidetes	c__Bacteroidia	o__Bacteroidales	f__Prevotellaceae	g__Paraprevotella	s__unclassified_g__Paraprevotella	OTU346	290	39	167	116	309	44	57	190	61	697	105	18	154	648	378	385	426	1561	319	5964
d__Bacteria	k__norank	p__Firmicutes	c__Bacilli	o__Lactobacillales	f__Lactobacillaceae	g__Lactobacillus	s__unclassified_g__Lactobacillus	OTU367	16	9	7	1	12	1	1	2	2	3	4	3	2	0	3	5	1	4	0	76
d__Bacteria	k__norank	p__Firmicutes	c__Clostridia	o__Clostridiales	f__Ruminococcaceae	g__Anaerotruncus	s__uncultured_bacterium_g__Anaerotruncus	OTU606	0	0	0	0	0	1	0	31	20	23	0	14	7	0	0	7	0	0	3	106
d__Bacteria	k__norank	p__Tenericutes	c__Mollicutes	o__Anaeroplasmatales	f__Anaeroplasmataceae	g__Anaeroplasma	s__unclassified_g__Anaeroplasma	OTU326	4	0	0	0	0	17	0	0	1	0	0	0	0	0	0	6	30	28	0	86
d__Bacteria	k__norank	p__Actinobacteria	c__Actinobacteria	o__Coriobacteriales	f__Coriobacteriaceae	g__Adlercreutzia	s__uncultured_bacterium_g__Adlercreutzia	OTU270	5	36	4	79	0	2	0	8	2	3	0	15	64	0	0	0	0	0	0	218
d__Bacteria	k__norank	p__Bacteroidetes	c__Bacteroidia	o__Bacteroidales	f__Porphyromonadaceae	g__Odoribacter	s__uncultured_bacterium_g__Odoribacter	OTU653	94	165	85	48	10	44	8	47	142	137	72	11	182	98	65	0	0	0	308	1516
d__Bacteria	k__norank	p__Firmicutes	c__Clostridia	o__Clostridiales	f__Ruminococcaceae	g__unclassified_f__Ruminococcaceae	s__unclassified_f__Ruminococcaceae	OTU570	3	22	3	26	15	0	1	5	5	10	4	1	5	6	0	1	0	0	6	113
d__Bacteria	k__norank	p__Firmicutes	c__Clostridia	o__Clostridiales	f__Ruminococcaceae	g__Ruminiclostridium	s__uncultured_bacterium_g__Ruminiclostridium	OTU108	0	0	0	1	2	19	4	10	0	51	3	10	15	1	1	0	1	0	4	122
d__Bacteria	k__norank	p__Bacteroidetes	c__Bacteroidia	o__Bacteroidales	f__Prevotellaceae	g__Prevotellaceae_UCG-001	s__unclassified_g__Prevotellaceae_UCG-001	OTU558	74	15	1	96	165	13	51	57	19	157	53	4	50	27	46	4	6	30	159	1027
d__Bacteria	k__norank	p__Firmicutes	c__Clostridia	o__Clostridiales	f__Ruminococcaceae	g__Anaerotruncus	s__uncultured_bacterium_g__Anaerotruncus	OTU593	1	0	0	0	3	4	1	18	5	5	0	2	0	3	0	11	0	1	0	54
d__Bacteria	k__norank	p__Firmicutes	c__Bacilli	o__Lactobacillales	f__Lactobacillaceae	g__Lactobacillus	s__uncultured_bacterium_g__Lactobacillus	OTU688	246	16	239	83	103	49	64	40	5	4	412	175	18	338	453	123	310	321	107	3106
d__Bacteria	k__norank	p__Firmicutes	c__Bacilli	o__Lactobacillales	f__Leuconostocaceae	g__Weissella	s__unclassified_g__Weissella	OTU419	1	0	6	0	1	13	5	2	0	0	9	2	1	1	14	0	1	5	25	86
d__Bacteria	k__norank	p__Firmicutes	c__Clostridia	o__Clostridiales	f__Lachnospiraceae	g__Lachnospiraceae_NK4A136_group	s__uncultured_bacterium_g__Lachnospiraceae_NK4A136_group	OTU646	0	5	1	0	0	2	1	5	4	27	2	5	34	1	5	0	0	0	28	120
d__Bacteria	k__norank	p__Bacteroidetes	c__Bacteroidia	o__Bacteroidales	f__unclassified_o__Bacteroidales	g__unclassified_o__Bacteroidales	s__unclassified_o__Bacteroidales	OTU694	0	0	0	0	0	0	0	0	0	0	2	0	0	1	10	11	0	4	10	38
d__Bacteria	k__norank	p__Firmicutes	c__Clostridia	o__Clostridiales	f__Ruminococcaceae	g__Ruminococcaceae_UCG-014	s__unclassified_g__Ruminococcaceae_UCG-014	OTU679	26	4	21	7	40	11	4	6	20	11	7	7	2	1	8	0	0	0	34	209
d__Bacteria	k__norank	p__Firmicutes	c__Clostridia	o__Clostridiales	f__Lachnospiraceae	g__unclassified_f__Lachnospiraceae	s__unclassified_f__Lachnospiraceae	OTU147	0	0	0	0	0	0	2	22	1	1	2	5	12	0	0	0	0	0	0	45
d__Bacteria	k__norank	p__Firmicutes	c__Clostridia	o__Clostridiales	f__Lachnospiraceae	g__norank_f__Lachnospiraceae	s__uncultured_bacterium_g__norank_f__Lachnospiraceae	OTU277	0	0	0	0	0	0	0	21	0	13	0	0	14	0	0	0	0	0	4	52
d__Bacteria	k__norank	p__Firmicutes	c__Clostridia	o__Clostridiales	f__Ruminococcaceae	g__Ruminiclostridium_9	s__unclassified_g__Ruminiclostridium_9	OTU194	5	30	4	45	12	6	4	5	11	71	4	0	17	35	0	20	3	2	29	303
d__Bacteria	k__norank	p__Bacteroidetes	c__Bacteroidia	o__Bacteroidales	f__Bacteroidales_S24-7_group	g__norank_f__Bacteroidales_S24-7_group	s__uncultured_bacterium_g__norank_f__Bacteroidales_S24-7_group	OTU684	0	2	0	116	24	0	22	129	47	34	8	5	15	396	9	22	44	5	79	957
d__Bacteria	k__norank	p__Firmicutes	c__Bacilli	o__Lactobacillales	f__Lactobacillaceae	g__Lactobacillus	s__unclassified_g__Lactobacillus	OTU64	0	5	1	5	6	0	1	0	0	0	0	0	0	0	0	0	13	0	3	34
d__Bacteria	k__norank	p__Firmicutes	c__Clostridia	o__Clostridiales	f__Lachnospiraceae	g__Lachnoclostridium	s__unclassified_g__Lachnoclostridium	OTU683	25	36	2	31	15	11	29	84	95	49	12	34	27	44	10	10	17	3	37	571
d__Bacteria	k__norank	p__Actinobacteria	c__Actinobacteria	o__Coriobacteriales	f__Coriobacteriaceae	g__Enterorhabdus	s__mouse_gut_metagenome_g__Enterorhabdus	OTU295	9	5	5	16	4	11	81	84	73	26	24	75	74	16	11	115	10	0	15	654
d__Bacteria	k__norank	p__Firmicutes	c__Clostridia	o__Clostridiales	f__Ruminococcaceae	g__Ruminococcaceae_UCG-014	s__unclassified_g__Ruminococcaceae_UCG-014	OTU382	0	341	0	339	161	0	10	8	29	0	12	2	6	0	0	0	0	0	0	908
d__Bacteria	k__norank	p__Firmicutes	c__Clostridia	o__Clostridiales	f__Clostridiales_vadinBB60_group	g__norank_f__Clostridiales_vadinBB60_group	s__uncultured_bacterium_g__norank_f__Clostridiales_vadinBB60_group	OTU509	0	3	2	3	1	1	1	5	4	4	3	0	5	3	0	0	0	1	1	37
d__Bacteria	k__norank	p__Proteobacteria	c__Gammaproteobacteria	o__Enterobacteriales	f__Enterobacteriaceae	g__Enterobacter	s__unidentified_marine_bacterioplankton_g__Enterobacter	OTU75	4	0	2	35	4	2	18	1	0	0	88	0	0	38	2	1900	8	45	1020	3167
d__Bacteria	k__norank	p__Firmicutes	c__Clostridia	o__Clostridiales	f__Ruminococcaceae	g__Ruminococcaceae_UCG-014	s__unclassified_g__Ruminococcaceae_UCG-014	OTU494	0	0	0	0	0	0	0	0	1	14	0	11	0	0	0	0	0	0	33	59
d__Bacteria	k__norank	p__Bacteroidetes	c__Bacteroidia	o__Bacteroidales	f__Bacteroidales_S24-7_group	g__norank_f__Bacteroidales_S24-7_group	s__uncultured_bacterium_g__norank_f__Bacteroidales_S24-7_group	OTU56	0	5	0	17	23	0	6	19	28	28	4	0	16	0	2	0	0	0	0	148
d__Bacteria	k__norank	p__Bacteroidetes	c__Bacteroidia	o__Bacteroidales	f__Bacteroidales_S24-7_group	g__norank_f__Bacteroidales_S24-7_group	s__uncultured_bacterium_g__norank_f__Bacteroidales_S24-7_group	OTU57	1	4	13	41	11	0	0	0	0	0	0	0	0	0	0	0	0	0	0	70
d__Bacteria	k__norank	p__Firmicutes	c__Bacilli	o__Lactobacillales	f__Lactobacillaceae	g__Lactobacillus	s__Lactobacillus_johnsonii	OTU302	11897	3111	3751	6617	2913	470	1391	4115	1759	745	7918	5446	3001	3316	3198	2465	3896	12044	658	78711
d__Bacteria	k__norank	p__Firmicutes	c__Clostridia	o__Clostridiales	f__Lachnospiraceae	g__Lachnospiraceae_NK4A136_group	s__unclassified_g__Lachnospiraceae_NK4A136_group	OTU659	0	4	0	0	8	0	0	0	2	4	0	1	1	0	0	0	0	0	10	30
d__Bacteria	k__norank	p__Firmicutes	c__Clostridia	o__Clostridiales	f__Ruminococcaceae	g__Ruminococcaceae_UCG-014	s__unclassified_g__Ruminococcaceae_UCG-014	OTU251	0	0	3	45	50	0	9	16	8	1	0	11	12	3	0	0	0	0	5	163
d__Bacteria	k__norank	p__Firmicutes	c__Bacilli	o__Bacillales	f__Planococcaceae	g__Kurthia	s__uncultured_bacterium_g__Kurthia	OTU9	9	5	4	0	0	18	17	1	1	0	14	2	0	1	4	0	1	4	24	105
d__Bacteria	k__norank	p__Firmicutes	c__Erysipelotrichia	o__Erysipelotrichales	f__Erysipelotrichaceae	g__Faecalibaculum	s__Faecalibaculum_rodentium	OTU53	0	34	42	163	0	0	0	0	0	0	0	0	0	0	0	0	0	0	0	239
d__Bacteria	k__norank	p__Firmicutes	c__Erysipelotrichia	o__Erysipelotrichales	f__Erysipelotrichaceae	g__unclassified_f__Erysipelotrichaceae	s__unclassified_f__Erysipelotrichaceae	OTU299	3	125	64	615	2	2	0	0	0	0	0	0	0	23	25	8	0	0	6	873
d__Bacteria	k__norank	p__Firmicutes	c__Clostridia	o__Clostridiales	f__Ruminococcaceae	g__unclassified_f__Ruminococcaceae	s__unclassified_f__Ruminococcaceae	OTU5	6	1	2	0	0	2	0	0	1	6	0	0	5	3	0	0	0	0	1	27
d__Bacteria	k__norank	p__Firmicutes	c__Clostridia	o__Clostridiales	f__Ruminococcaceae	g__Ruminococcaceae_NK4A214_group	s__uncultured_bacterium_g__Ruminococcaceae_NK4A214_group	OTU94	2	1	0	5	16	1	0	21	0	4	0	2	1	1	0	0	0	0	2	56
d__Bacteria	k__norank	p__Firmicutes	c__Clostridia	o__Clostridiales	f__Lachnospiraceae	g__Lachnospiraceae_NK4A136_group	s__unclassified_g__Lachnospiraceae_NK4A136_group	OTU217	20	1	18	6	68	3	0	18	638	389	6	29	401	0	1	0	0	0	1	1599
d__Bacteria	k__norank	p__Firmicutes	c__Bacilli	o__Lactobacillales	f__Lactobacillaceae	g__Lactobacillus	s__unclassified_g__Lactobacillus	OTU691	540	381	685	1210	349	13	130	53	10	7	751	198	69	444	430	326	597	884	51	7128
d__Bacteria	k__norank	p__Firmicutes	c__Clostridia	o__Clostridiales	f__Lachnospiraceae	g__unclassified_f__Lachnospiraceae	s__unclassified_f__Lachnospiraceae	OTU254	0	0	0	0	0	0	0	32	28	0	21	37	4	0	0	0	0	0	0	122
d__Bacteria	k__norank	p__Bacteroidetes	c__Bacteroidia	o__Bacteroidales	f__Bacteroidales_S24-7_group	g__norank_f__Bacteroidales_S24-7_group	s__uncultured_bacterium_g__norank_f__Bacteroidales_S24-7_group	OTU303	0	0	0	0	0	0	0	0	0	0	0	0	0	0	19	201	1	3	25	249
d__Bacteria	k__norank	p__Firmicutes	c__Clostridia	o__Clostridiales	f__Lachnospiraceae	g__unclassified_f__Lachnospiraceae	s__unclassified_f__Lachnospiraceae	OTU312	4	1	2	0	27	0	0	2	0	2	0	0	1	1	1	150	2	25	3	221
d__Bacteria	k__norank	p__Firmicutes	c__Clostridia	o__Clostridiales	f__Ruminococcaceae	g__Ruminiclostridium	s__uncultured_bacterium_g__Ruminiclostridium	OTU214	5	5	1	6	4	3	9	31	9	79	4	11	8	0	1	0	4	0	4	184
d__Bacteria	k__norank	p__Firmicutes	c__Erysipelotrichia	o__Erysipelotrichales	f__Erysipelotrichaceae	g__Erysipelatoclostridium	s__unclassified_g__Erysipelatoclostridium	OTU351	47	39	13	21	84	1	2	0	15	14	2	1	13	18	0	78	2	5	0	355
d__Bacteria	k__norank	p__Firmicutes	c__Clostridia	o__Clostridiales	f__Clostridiales_vadinBB60_group	g__norank_f__Clostridiales_vadinBB60_group	s__unclassified_g__norank_f__Clostridiales_vadinBB60_group	OTU600	11	9	2	4	23	1	1	0	0	4	1	0	1	2	2	0	0	0	24	85
d__Bacteria	k__norank	p__Firmicutes	c__Clostridia	o__Clostridiales	f__Christensenellaceae	g__norank_f__Christensenellaceae	s__uncultured_bacterium_g__norank_f__Christensenellaceae	OTU474	0	3	0	3	31	0	0	0	0	6	0	0	3	1	1	1	0	4	1	54
d__Bacteria	k__norank	p__Proteobacteria	c__Gammaproteobacteria	o__Pseudomonadales	f__Moraxellaceae	g__Acinetobacter	s__Acinetobacter_radioresistens_g__Acinetobacter	OTU234	0	0	0	0	0	5	37	0	0	0	35	0	0	0	0	2	0	0	1	80
d__Bacteria	k__norank	p__Firmicutes	c__Erysipelotrichia	o__Erysipelotrichales	f__Erysipelotrichaceae	g__unclassified_f__Erysipelotrichaceae	s__unclassified_f__Erysipelotrichaceae	OTU205	0	6	1	0	9	1	7	3	14	5	0	4	0	0	0	0	0	0	0	50
d__Bacteria	k__norank	p__Firmicutes	c__Clostridia	o__Clostridiales	f__Lachnospiraceae	g__Coprococcus_1	s__uncultured_bacterium_g__Coprococcus_1	OTU405	0	7	0	2	2	0	2	1	9	4	0	1	6	2	0	0	0	0	6	42
d__Bacteria	k__norank	p__Firmicutes	c__Clostridia	o__Clostridiales	f__Ruminococcaceae	g__Ruminococcaceae_UCG-013	s__unclassified_g__Ruminococcaceae_UCG-013	OTU296	0	1	0	2	0	0	2	11	5	0	0	0	2	2	0	0	0	0	7	32
d__Bacteria	k__norank	p__Firmicutes	c__Clostridia	o__Clostridiales	f__Lachnospiraceae	g__unclassified_f__Lachnospiraceae	s__unclassified_f__Lachnospiraceae	OTU229	2	2	0	0	12	1	18	158	14	494	1	13	35	1	82	2	1	0	0	836
d__Bacteria	k__norank	p__Firmicutes	c__Clostridia	o__Clostridiales	f__Lachnospiraceae	g__unclassified_f__Lachnospiraceae	s__unclassified_f__Lachnospiraceae	OTU496	0	174	0	18	11	0	0	0	0	0	0	0	0	0	0	0	0	0	2	205
d__Bacteria	k__norank	p__Verrucomicrobia	c__Verrucomicrobiae	o__Verrucomicrobiales	f__Verrucomicrobiaceae	g__Akkermansia	s__unclassified_g__Akkermansia	OTU636	846	4155	818	710	2298	0	1	6	6	2	0	0	113	3	0	2	29	132	37	9158
d__Bacteria	k__norank	p__Firmicutes	c__Clostridia	o__Clostridiales	f__Lachnospiraceae	g__unclassified_f__Lachnospiraceae	s__unclassified_f__Lachnospiraceae	OTU225	0	0	0	0	0	4	1	8	9	178	0	1	6	0	0	0	0	0	0	207
d__Bacteria	k__norank	p__Proteobacteria	c__Deltaproteobacteria	o__Desulfovibrionales	f__Desulfovibrionaceae	g__Desulfovibrio	s__unclassified_g__Desulfovibrio	OTU384	6	35	3	33	4	9	24	8	3	11	10	28	11	0	1	1	0	1	5	193
d__Bacteria	k__norank	p__Bacteroidetes	c__Bacteroidia	o__Bacteroidales	f__Rikenellaceae	g__Alistipes	s__uncultured_bacterium_g__Alistipes	OTU645	5	1686	3	3	5	125	59	1004	1232	1064	191	216	1797	104	50	0	0	0	664	8208
d__Bacteria	k__norank	p__Firmicutes	c__Clostridia	o__Clostridiales	f__Lachnospiraceae	g__norank_f__Lachnospiraceae	s__unclassified_g__norank_f__Lachnospiraceae	OTU264	0	0	0	0	2	1	7	93	172	149	3	7	248	3	6	0	0	0	6	697
d__Bacteria	k__norank	p__Firmicutes	c__Bacilli	o__unclassified_c__Bacilli	f__unclassified_c__Bacilli	g__unclassified_c__Bacilli	s__unclassified_c__Bacilli	OTU660	14	0	36	2	2	36	189	0	0	0	32	2	0	1	2	4	1	0	232	553
d__Bacteria	k__norank	p__Firmicutes	c__Clostridia	o__Clostridiales	f__Lachnospiraceae	g__Roseburia	s__uncultured_bacterium_g__Roseburia	OTU253	0	0	0	0	0	0	5	8	4	1	1	2	1	0	0	0	0	0	0	22
d__Bacteria	k__norank	p__Firmicutes	c__Clostridia	o__Clostridiales	f__Ruminococcaceae	g__norank_f__Ruminococcaceae	s__[Clostridium]_leptum_g__norank	OTU167	0	1	1	9	2	0	0	17	8	19	2	4	33	0	0	6	2	0	7	111
d__Bacteria	k__norank	p__Bacteroidetes	c__Bacteroidia	o__Bacteroidales	f__Bacteroidales_S24-7_group	g__norank_f__Bacteroidales_S24-7_group	s__uncultured_bacterium_g__norank_f__Bacteroidales_S24-7_group	OTU488	0	0	0	0	0	0	1	10	0	7	0	0	1	0	11	50	0	0	8	88
d__Bacteria	k__norank	p__Firmicutes	c__unclassified_p__Firmicutes	o__unclassified_p__Firmicutes	f__unclassified_p__Firmicutes	g__unclassified_p__Firmicutes	s__unclassified_p__Firmicutes	OTU48	21	36	91	7	68	0	3	0	0	0	1	0	0	0	6	49	7	0	1	290
d__Bacteria	k__norank	p__Actinobacteria	c__Actinobacteria	o__Coriobacteriales	f__Coriobacteriaceae	g__Enterorhabdus	s__uncultured_bacterium_g__Enterorhabdus	OTU667	96	11	48	25	5	470	544	327	564	178	163	486	238	180	72	761	80	3	143	4394
d__Bacteria	k__norank	p__Actinobacteria	c__Actinobacteria	o__Coriobacteriales	f__Coriobacteriaceae	g__Enterorhabdus	s__Asaccharobacter_sp._WCA-131-CoC-2	OTU514	1	1	2	3	0	1	3	0	1	0	4	1	0	8	4	17	4	1	2	53
d__Bacteria	k__norank	p__Bacteroidetes	c__Bacteroidia	o__Bacteroidales	f__Bacteroidales_S24-7_group	g__norank_f__Bacteroidales_S24-7_group	s__uncultured_bacterium_g__norank_f__Bacteroidales_S24-7_group	OTU165	0	0	0	0	0	0	6	194	22	51	5	6	30	0	0	0	0	0	0	314
d__Bacteria	k__norank	p__Bacteroidetes	c__Bacteroidia	o__Bacteroidales	f__Bacteroidales_S24-7_group	g__norank_f__Bacteroidales_S24-7_group	s__uncultured_bacterium_g__norank_f__Bacteroidales_S24-7_group	OTU164	0	0	0	0	0	0	0	72	27	31	23	8	9	0	0	0	0	0	0	170
d__Bacteria	k__norank	p__Bacteroidetes	c__Bacteroidia	o__Bacteroidales	f__Bacteroidales_S24-7_group	g__norank_f__Bacteroidales_S24-7_group	s__uncultured_organism_g__norank_f__Bacteroidales_S24-7_group	OTU230	1	1	0	7	4	9	165	2099	4993	2803	493	293	3976	32	290	275	592	169	297	16499
d__Bacteria	k__norank	p__Firmicutes	c__Clostridia	o__Clostridiales	f__Ruminococcaceae	g__Ruminococcaceae_UCG-010	s__unclassified_g__Ruminococcaceae_UCG-010	OTU614	13	9	26	5	75	2	0	0	0	1	1	3	1	2	0	0	0	0	0	138
d__Bacteria	k__norank	p__Bacteroidetes	c__Bacteroidia	o__Bacteroidales	f__Bacteroidales_S24-7_group	g__norank_f__Bacteroidales_S24-7_group	s__uncultured_Bacteroidales_bacterium_g__norank_f__Bacteroidales_S24-7_group	OTU449	190	5	2	29	510	0	3	60	55	29	8	5	61	37	196	4141	97	338	327	6093
d__Bacteria	k__norank	p__Proteobacteria	c__Gammaproteobacteria	o__Enterobacteriales	f__Enterobacteriaceae	g__unclassified_f__Enterobacteriaceae	s__unclassified_f__Enterobacteriaceae	OTU416	1	0	0	0	0	0	9	0	0	0	24	0	0	0	0	30	1	0	15	80
d__Bacteria	k__norank	p__Firmicutes	c__Clostridia	o__Clostridiales	f__Ruminococcaceae	g__Ruminococcaceae_UCG-014	s__unclassified_g__Ruminococcaceae_UCG-014	OTU625	4	64	5	74	108	16	7	64	32	26	9	71	31	16	2	0	0	0	61	590
d__Bacteria	k__norank	p__Bacteroidetes	c__Bacteroidia	o__Bacteroidales	f__Bacteroidales_S24-7_group	g__norank_f__Bacteroidales_S24-7_group	s__uncultured_bacterium_g__norank_f__Bacteroidales_S24-7_group	OTU19	107	0	4	0	15	0	0	9	2	11	0	1	1	9	12	27	10	13	0	221
d__Bacteria	k__norank	p__Firmicutes	c__Clostridia	o__Clostridiales	f__Lachnospiraceae	g__Lachnospiraceae_NK4A136_group	s__unclassified_g__Lachnospiraceae_NK4A136_group	OTU281	9	7	6	44	188	0	1	3	12	2	0	8	21	0	0	0	0	0	1	302
d__Bacteria	k__norank	p__Firmicutes	c__Clostridia	o__Clostridiales	f__Lachnospiraceae	g__Lachnospiraceae_NK4A136_group	s__unclassified_g__Lachnospiraceae_NK4A136_group	OTU282	1	758	0	53	1601	0	1	205	46	138	80	69	183	7	1	0	0	0	235	3378
d__Bacteria	k__norank	p__Actinobacteria	c__Actinobacteria	o__Micrococcales	f__Micrococcaceae	g__Rothia	s__Rothia_nasimurium	OTU112	6	6	4	2	0	20	21	4	7	0	6	2	1	0	3	0	0	8	10	100
d__Bacteria	k__norank	p__Firmicutes	c__Clostridia	o__Clostridiales	f__Lachnospiraceae	g__norank_f__Lachnospiraceae	s__unclassified_g__norank_f__Lachnospiraceae	OTU191	2	6	0	0	0	5	89	64	32	26	23	55	0	1	0	1	0	0	9	313
d__Bacteria	k__norank	p__Firmicutes	c__Clostridia	o__Clostridiales	f__Ruminococcaceae	g__Oscillibacter	s__uncultured_bacterium_g__Oscillibacter	OTU256	1	3	0	0	2	1	16	12	3	23	0	5	35	1	0	4	0	1	0	107
d__Bacteria	k__norank	p__Bacteroidetes	c__Bacteroidia	o__Bacteroidales	f__Bacteroidales_S24-7_group	g__norank_f__Bacteroidales_S24-7_group	s__uncultured_bacterium_g__norank_f__Bacteroidales_S24-7_group	OTU465	118	10	181	6	52	7	33	105	52	16	22	9	54	9	124	370	55	98	326	1647
d__Bacteria	k__norank	p__Firmicutes	c__Clostridia	o__Clostridiales	f__Lachnospiraceae	g__Lachnospiraceae_NK4A136_group	s__unclassified_g__Lachnospiraceae_NK4A136_group	OTU182	24	0	1	2	4	4	2	97	62	176	1	23	83	11	0	0	0	0	1	491
